# Supplementary material for: Preclinical efficacy of CBR-5884 against epithelial ovarian cancer cells by targeting the serine synthesis pathway
Source: Discov Oncol. 2024 May 11;15:154. doi: 10.1007/s12672-024-01013-0 (PMC11088592; doi:10.1007/s12672-024-01013-0)
Supplement: Supplementary file 3 — (XLS 36826 KB) [file 12672_2024_1013_MOESM3_ESM.xls]

name	SK3-CTR-1	SK3-CTR-2	SK3-CTR-3	SK3-CBR-1	SK3-CBR-2	SK3-CBR-3	GeneName	Biotype	Position	NR:Seq-id	NR:Score	NR:Evalue	NR:Description	NT:Seq-id	NT:Score	NT:Evalue	NT:Description	Uniprot:UniProtKB-AC	Uniprot:Score	Uniprot:Evalue	Uniprot:Description	COG:gene	COG:Score	COG:Eval	COG:num	Pfam:pfam_ID	Pfam:pfam_Name	Pfam:pfam_Description	GO:biological_process	GO:cellular_component	GO:molecular_function	KEGG:KO	KEGG:Description
ENSG00000267262	0.0	0.0	0.0	0.11682060964765255	0.0	0.0	ENSG00000267262	lncRNA	chr19:6067953-6077119:+	.	.	.	.	gi|551888247|tpe|HG510298.1|	567	0.0	TPA: Homo sapiens long non-coding RNA OTTHUMT00000452890.1 (CTC-232P5.3 gene), antisense	.	.	.	.	.	.	.	.	pfam05875	Ceramidase	Ceramidase. This family consists of several ceramidases. Ceramidases are enzymes involved in regulating cellular levels of ceramides, sphingoid bases, and their phosphates, EC:3.5.1.23.	.	.	.	.	.
ENSG00000119227	2.9129437819799437	3.3302596894334218	2.5309032927078423	0.8906201637959402	0.9973263714527152	1.090557166874054	PIGZ	protein_coding	chr3:196946356-196969060:-	gi|767927667|ref|XP_011511492.1|	2525	0.0	PREDICTED: GPI mannosyltransferase 4 isoform X1 [Homo sapiens]	gi|518831186|ref|NM_025163.3|	2688	0.0	Homo sapiens phosphatidylinositol glycan anchor biosynthesis class Z (PIGZ), mRNA	Q86VD9	976	0.0	GPI mannosyltransferase 4	.	.	.	.	pfam03901	Glyco_transf_22	Alg9-like mannosyltransferase family. Members of this family are mannosyltransferase enzymes. At least some members are localized in endoplasmic reticulum and involved in GPI anchor biosynthesis.	GO:0006506|GPI anchor biosynthetic process;GO:0016254|preassembly of GPI anchor in ER membrane;GO:0097502|mannosylation;	GO:0005783|endoplasmic reticulum;GO:0005789|endoplasmic reticulum membrane;GO:0016021|integral component of membrane;	GO:0000026|alpha-1,2-mannosyltransferase activity;GO:0000030|mannosyltransferase activity;	K08098	PIGZ, SMP3; GPI mannosyltransferase 4 [EC:2.4.1.-]
ENSG00000184441	0.044266520907157235	0.07152239176993987	0.032329407162148466	0.076064866410449	0.0714666577614256	0.03204043931707143	ENSG00000184441	lncRNA	chr21:44331234-44335851:+	gi|119629842|gb|EAX09437.1|	531	7e-59	hCG2008398 [Homo sapiens]	gi|551892084|tpe|HG511891.1|	4354	0.0	TPA: Homo sapiens long non-coding RNA OTTHUMT00000195837.1 (AP001062.7 gene), antisense	O43822	101	1e-21	Protein C21orf2	.	.	.	.	pfam15279	SOBP	Sine oculis-binding protein. SOBP is associated with syndromic and nonsyndromic intellectual disability. It carries a zinc-finger of the zf-C2H2 type at the N-terminus, and a highly characteristic C-terminal PhPhPhPhPhPh motif. The deduced 873-amino acid protein contains an N-terminal nuclear localisation signal (NLS), followed by 2 FCS-type zinc finger motifs, a proline-rich region (PR1), a puta…	.	.	.	.	.
ENSG00000062822	6.87507337601099	6.740662167459016	6.690057761420084	16.19014319381518	16.42859711515826	15.960690937980464	POLD1	protein_coding	chr19:50384204-50418018:+	gi|14250670|gb|AAH08800.1|	5230	0.0	Polymerase (DNA directed), delta 1, catalytic subunit 125kDa [Homo sapiens]	gi|768009629|ref|XM_011527038.1|	3475	0.0	PREDICTED: Homo sapiens polymerase (DNA directed), delta 1, catalytic subunit (POLD1), transcript variant X1, mRNA	P28340	2019	0.0	DNA polymerase delta catalytic subunit	SPBC336.04	1116	0.0	COG0417	pfam00136	DNA_pol_B	DNA polymerase family B. This region of DNA polymerase B appears to consist of more than one structural domain, possibly including elongation, DNA-binding and dNTP binding activities.	GO:0000731|DNA synthesis involved in DNA repair;GO:0006260|DNA replication;GO:0006261|DNA-dependent DNA replication;GO:0006281|DNA repair;GO:0006287|base-excision repair, gap-filling;GO:0006297|nucleotide-excision repair, DNA gap filling;GO:0009411|response to UV;GO:0034644|cellular response to UV;GO:0045004|DNA replication proofreading;GO:0055089|fatty acid homeostasis;GO:0070987|error-free tran…	GO:0000109|nucleotide-excision repair complex;GO:0000781|chromosome, telomeric region;GO:0005634|nucleus;GO:0005654|nucleoplasm;GO:0005829|cytosol;GO:0016020|membrane;GO:0016235|aggresome;GO:0043625|delta DNA polymerase complex;	GO:0000166|nucleotide binding;GO:0003677|DNA binding;GO:0003682|chromatin binding;GO:0003684|damaged DNA binding;GO:0003887|DNA-directed DNA polymerase activity;GO:0005515|protein binding;GO:0008296|3'-5'-exodeoxyribonuclease activity;GO:0019899|enzyme binding;GO:0046872|metal ion binding;GO:0051539|4 iron, 4 sulfur cluster binding;	K02327	POLD1; DNA polymerase delta subunit 1 [EC:2.7.7.7]
ENSG00000183496	2.175054161551904	2.1372577416481535	2.463825460060704	5.903691744443747	5.106072141269888	5.38160575581382	MEX3B	protein_coding	chr15:82041778-82046119:-	gi|24899182|dbj|BAC23105.1|	1840	0.0	KIAA2009 protein [Homo sapiens]	gi|28209715|gb|AC026956.20|	4333	0.0	Homo sapiens chromosome 15, clone RP11-597K23, complete sequence	Q6ZN04	680	0.0	RNA-binding protein MEX3B	.	.	.	.	pfam13920	zf-C3HC4_3	Zinc finger, C3HC4 type (RING finger).	GO:0006468|protein phosphorylation;GO:0046777|protein autophosphorylation;	GO:0000932|P-body;GO:0005654|nucleoplasm;GO:0005829|cytosol;	GO:0003723|RNA binding;GO:0005509|calcium ion binding;	K15686	MEX3, RKHD; RNA-binding protein MEX3 [EC:2.3.2.27]
ENSG00000184445	4.634750992444917	4.630568684348608	4.636142610722289	9.85517230501713	9.067083726690644	9.688296092415456	KNTC1	protein_coding	chr12:122527246-122626396:+	gi|7661960|ref|NP_055523.1|	11364	0.0	kinetochore-associated protein 1 [Homo sapiens]	gi|156071508|ref|NM_014708.4|	6961	0.0	Homo sapiens kinetochore associated 1 (KNTC1), mRNA	P50748	4382	0.0	Kinetochore-associated protein 1	.	.	.	.	pfam10493	Rod_C	Rough deal protein C-terminal region. Rod, the Rough deal protein, displays a dynamic intracellular staining pattern, localizing first to kinetochores in pro-metaphase, but moving to kinetochore microtubules at metaphase. Early in anaphase the protein is once again restricted to the kinetochores, where it persists until the end of telophase. This behaviour is in all respects similar to that descr…	GO:0000070|mitotic sister chromatid segregation;GO:0007094|mitotic spindle assembly checkpoint;GO:0007096|regulation of exit from mitosis;GO:0051301|cell division;GO:0065003|protein-containing complex assembly;GO:1903394|protein localization to kinetochore involved in kinetochore assembly;	GO:0000922|spindle pole;GO:0005634|nucleus;GO:0005737|cytoplasm;GO:0005828|kinetochore microtubule;GO:0005829|cytosol;GO:0005886|plasma membrane;GO:0015629|actin cytoskeleton;GO:1990423|RZZ complex;	GO:0005515|protein binding;GO:0031267|small GTPase binding;	K11577	KNTC1, ROD; kinetochore-associated protein 1
ENSG00000183495	10.718856316345832	9.973495244065111	10.11184864830424	8.85195364729771	8.520365776800846	9.32166508198884	EP400	protein_coding	chr12:131949942-132080460:+	gi|331284125|ref|NP_056224.3|	10598	0.0	E1A-binding protein p400 [Homo sapiens]	gi|331284124|ref|NM_015409.4|	12289	0.0	Homo sapiens E1A binding protein p400 (EP400), mRNA	Q96L91	4063	0.0	E1A-binding protein p400	YDR334w	312	9e-85	COG0553	pfam00176	SNF2_N	SNF2 family N-terminal domain. This domain is found in proteins involved in a variety of processes including transcription regulation (e.g., SNF2, STH1, brahma, MOT1), DNA repair (e.g., ERCC6, RAD16, RAD5), DNA recombination (e.g., RAD54), and chromatin unwinding (e.g., ISWI) as well as a variety of other proteins with little functional information (e.g., lodestar, ETL1).	GO:0043967|histone H4 acetylation;GO:0043968|histone H2A acetylation;	GO:0000812|Swr1 complex;GO:0005654|nucleoplasm;GO:0016607|nuclear speck;GO:0035267|NuA4 histone acetyltransferase complex;	GO:0003677|DNA binding;GO:0003682|chromatin binding;GO:0004386|helicase activity;GO:0005515|protein binding;GO:0005524|ATP binding;GO:0016787|hydrolase activity;GO:1990405|protein antigen binding;	K11320	EP400; E1A-binding protein p400 [EC:5.6.2.-]
ENSG00000287445	0.03720062382354036	0.0	0.040753398605672966	0.1534158324730029	0.0	0.1615565405750191	ENSG00000287445	lncRNA	chr1:212430269-212432775:-	gi|953875228|ref|XP_014586778.1|	176	1e-10	PREDICTED: endogenous retrovirus group PABLB member 1 Env polyprotein-like [Equus caballus]	gi|18425291|gb|AC092803.2|	1578	0.0	Homo sapiens chromosome 1 clone RP11-61J19, complete sequence	P60509	52.4	4e-06	Endogenous retrovirus group PABLB member 1 Env polyprotein	.	.	.	.	pfam08704	GCD14	tRNA methyltransferase complex GCD14 subunit. GCD14 is a subunit of the tRNA methyltransferase complex and is required for 1-methyladenosine modification and maturation of initiator methionyl-tRNA.	.	.	.	.	.
ENSG00000260923	0.07100516947751348	0.11013562997924604	0.03111455322369461	0.10248916880891533	0.06878112906570448	0.10792755410098397	LINC02193	lncRNA	chr16:90173217-90222851:+	gi|119583598|gb|EAW63194.1|	166	1e-19	hCG2040615, partial [Homo sapiens]	gi|26050952|gb|AC137934.1|	2080	0.0	Homo sapiens chromosome 16 clone XXcos-yA11c16, complete sequence	Q6UX73	78.6	6e-14	UPF0764 protein C16orf89	.	.	.	.	pfam13900	GVQW	Putative binding domain. This short domain is often found nested inside other longer domains. The function is not known, but the domain carries a highly conserved GVQW motif. The members are rich in proline and cysteine. This may be a binding domain.	.	.	.	.	.
ENSG00000157470	0.32289954507469354	0.23477215469727813	0.2653030887151214	0.35668974512772744	0.8098913129513701	0.538384054013709	FAM81A	protein_coding	chr15:59372693-59523555:+	gi|148613880|ref|NP_689663.2|	1924	0.0	protein FAM81A [Homo sapiens]	gi|148613879|ref|NM_152450.2|	3455	0.0	Homo sapiens family with sequence similarity 81 member A (FAM81A), mRNA	.	.	.	.	.	.	.	.	pfam01576	Myosin_tail_1	Myosin tail. The myosin molecule is a multi-subunit complex made up of two heavy chains and four light chains it is a fundamental contractile protein found in all eukaryote cell types. This family consists of the coiled-coil myosin heavy chain tail region. The coiled-coil is composed of the tail from two molecules of myosin. These can then assemble into the macromolecular thick filament. The coil…	.	.	GO:0005515|protein binding;	.	.
ENSG00000181433	0.0	0.0	0.0	0.04386575209948278	0.0	0.09238680316988675	SAGE1	protein_coding	chrX:135889205-135913062:+	gi|145580597|ref|NP_061136.2|	4730	0.0	sarcoma antigen 1 [Homo sapiens]	gi|145580596|ref|NM_018666.2|	2893	0.0	Homo sapiens sarcoma antigen 1 (SAGE1), mRNA	Q9NXZ1	1821	0.0	Sarcoma antigen 1	.	.	.	.	pfam15300	INT_SG_DDX_CT_C	INTS6/SAGE1/DDX26B/CT45 C-terminus. This domain is found at the C-terminus of integrator complex subunit 6 (INTS6), sarcoma antigen 1 (SAGE1), protein DDX26B (DDX26B) and members of the cancer/testis antigen family 45.	GO:0034472|snRNA 3'-end processing;	GO:0005654|nucleoplasm;GO:0016604|nuclear body;GO:0032039|integrator complex;	.	.	.
ENSG00000121671	3.8650908143602933	3.4254934314295	3.5871667303017936	2.7456423253623035	2.534495856227254	3.0038376962905837	CRY2	protein_coding	chr11:45847118-45883248:+	gi|188536100|ref|NP_066940.2|	2939	0.0	cryptochrome-2 isoform 1 [Homo sapiens]	gi|188536099|ref|NM_021117.3|	4204	0.0	Homo sapiens cryptochrome circadian clock 2 (CRY2), transcript variant 1, mRNA	Q49AN0	1129	0.0	Cryptochrome-2	mll8094	192	4e-51	COG0415	pfam03441	FAD_binding_7	FAD binding domain of DNA photolyase.	GO:0000122|negative regulation of transcription by RNA polymerase II;GO:0006606|protein import into nucleus;GO:0007623|circadian rhythm;GO:0009416|response to light stimulus;GO:0009785|blue light signaling pathway;GO:0014823|response to activity;GO:0018298|protein-chromophore linkage;GO:0019915|lipid storage;GO:0032515|negative regulation of phosphoprotein phosphatase activity;GO:0032868|response…	GO:0005576|extracellular region;GO:0005634|nucleus;GO:0005737|cytoplasm;GO:0005739|mitochondrion;GO:0005829|cytosol;GO:0016607|nuclear speck;	GO:0000976|transcription regulatory region sequence-specific DNA binding;GO:0003677|DNA binding;GO:0003684|damaged DNA binding;GO:0003697|single-stranded DNA binding;GO:0005515|protein binding;GO:0009882|blue light photoreceptor activity;GO:0016922|nuclear receptor binding;GO:0019901|protein kinase binding;GO:0019902|phosphatase binding;GO:0071949|FAD binding;	K02295	CRY; cryptochrome
ENSG00000249502	0.24152435091448948	0.17560629347724713	0.09922150290225172	0.40464507223348073	0.511785901140209	0.36056033849901753	ENSG00000249502	lncRNA	chr4:17586267-17614585:-	gi|355779528|gb|EHH64004.1|	303	6e-29	hypothetical protein EGM_17106, partial [Macaca fascicularis]	gi|5701616|gb|AC006160.9|	1415	0.0	Homo sapiens chromosome 4 clone C0481P14 map 4p16, complete sequence	.	.	.	.	.	.	.	.	pfam13900	GVQW	Putative binding domain. This short domain is often found nested inside other longer domains. The function is not known, but the domain carries a highly conserved GVQW motif. The members are rich in proline and cysteine. This may be a binding domain.	.	.	.	.	.
ENSG00000249500	0.3267222611076266	0.5182943030784769	0.22777061291908485	0.6124575651430328	0.6113984135674064	0.9351868032384051	LINC01179	lncRNA	chr4:165684639-165762778:+	gi|355786566|gb|EHH66749.1|	266	2e-24	hypothetical protein EGM_03798, partial [Macaca fascicularis]	gi|657940904|ref|NR_121676.1|	2163	0.0	Homo sapiens long intergenic non-protein coding RNA 1179 (LINC01179), long non-coding RNA	.	.	.	.	.	.	.	.	pfam13900	GVQW	Putative binding domain. This short domain is often found nested inside other longer domains. The function is not known, but the domain carries a highly conserved GVQW motif. The members are rich in proline and cysteine. This may be a binding domain.	.	.	.	.	.
ENSG00000285910	0.0	0.0	0.0	0.05861706696479557	0.06884199732151484	0.30863732917373665	ENSG00000285910	lncRNA	chr1:178511563-178513051:-	.	.	.	.	gi|685520915|ref|XR_640413.1|	865	0.0	PREDICTED: Papio anubis uncharacterized LOC103879676 (LOC103879676), ncRNA	.	.	.	.	.	.	.	.	pfam15439	NYAP_N	Neuronal tyrosine-phosphorylated phosphoinositide-3-kinase adapter. NYAP_N is an N-terminal family of eukaryotic proteins that are substrates of tyrosine kinase in the brain. When first identified, the family members were referred to as unconventional myosin XVI, or Myr 8. However, proteins have now been identified as being integrally involved in neuronal function and morphogenesis. The family is…	.	.	.	.	.
ENSG00000285914	0.0	0.0	0.07672360398836905	0.0	0.0	0.0	ENSG00000285914	lncRNA	chr5:171724575-171737519:-	.	.	.	.	gi|767938866|ref|XR_941219.1|	1684	0.0	PREDICTED: Homo sapiens uncharacterized LOC105377724 (LOC105377724), transcript variant X4, ncRNA	.	.	.	.	.	.	.	.	pfam08333	DUF1725	Protein of unknown function (DUF1725). This family include many eukaryotic and one bacterial sequence. Many of its members are annotated as being putative L1 retrotransposons or LINE-1 reverse transcriptase homologs. The region in question is found repeated in some family members.	.	.	.	.	.
ENSG00000141161	0.0	0.0	0.0	0.011663547397467687	0.013698090680280292	0.01228245050066288	UNC45B	protein_coding	chr17:35147817-35189345:+	gi|27477061|ref|NP_775259.1|	4649	0.0	protein unc-45 homolog B isoform 1 [Homo sapiens]	gi|75750483|ref|NM_001033576.1|	5658	0.0	Homo sapiens unc-45 myosin chaperone B (UNC45B), transcript variant 2, mRNA	Q8IWX7	1793	0.0	Protein unc-45 homolog B	.	.	.	.	pfam11701	UNC45-central	Myosin-binding striated muscle assembly central. The UNC-45 or small muscle protein 1 of C.elegans is expressed in two forms from different genomic positions in mammals, as a general tissue protein UNC-45a and a specific form Unc-45b expressed only in striated and skeletal muscle. All members carry up to three amino-terminal tetratricopeptide repeat (TPR) domains towards their N-terminal, a UCS d…	GO:0002088|lens development in camera-type eye;GO:0007517|muscle organ development;GO:0030154|cell differentiation;GO:0061077|chaperone-mediated protein folding;	GO:0005829|cytosol;	GO:0005515|protein binding;GO:0051879|Hsp90 protein binding;	K21991	UNC45; protein unc-45
ENSG00000249509	0.0	0.06542195247191558	0.07392974726050128	0.48703886522219847	0.408568576540503	0.5128826205387095	NEUROG2-AS1	lncRNA	chr4:112515385-112546881:+	.	.	.	.	gi|551853752|tpe|HG497173.1|	685	0.0	TPA: Homo sapiens long non-coding RNA OTTHUMT00000363893.1 (RP11-402J6.1 gene), antisense	.	.	.	.	.	.	.	.	pfam13346	ABC2_membrane_5	ABC-2 family transporter protein. This family is related to the ABC-2 membrane transporter family pfam01061.	.	.	.	.	.
ENSG00000285917	0.0	0.0	0.27709102122833545	0.0	0.0	0.09153810550297177	ENSG00000285917	lncRNA	chr6:168999401-169000527:-	.	.	.	.	gi|8977878|emb|AL109924.20|	399	0.0	Human DNA sequence from clone RP3-495K2 on chromosome 6q26-27, complete sequence	.	.	.	.	.	.	.	.	pfam15208	Rab15_effector	Rab15 effector. This family of proteins has a role in receptor recycling from the endocytic recycling compartment.	.	.	.	.	.
ENSG00000266777	0.765095001635952	0.6108187618533737	0.8135120630248365	0.7656148606365067	1.089897820992109	0.7329460916980507	SH3GL1P1	transcribed_processed_pseudogene	chr17:32039974-32042828:+	gi|821026867|ref|XP_012359003.1|	1025	8e-130	PREDICTED: LOW QUALITY PROTEIN: endophilin-A2-like [Nomascus leucogenys]	gi|291575125|ref|NR_033412.1|	1945	0.0	Homo sapiens SH3-domain GRB2-like 1 pseudogene 1 (SH3GL1P1), non-coding RNA	Q99961	378	1e-123	Endophilin-A2	.	.	.	.	pfam03114	BAR	BAR domain. BAR domains are dimerization, lipid binding and curvature sensing modules found in many different protein families. A BAR domain with an additional N-terminal amphipathic helix (an N-BAR) can drive membrane curvature. These N-BAR domains are found in amphiphysin, endophilin, BRAP and Nadrin. BAR domains are also frequently found alongside domains that determine lipid specificity, like…	.	.	.	.	.
ENSG00000183145	1.0889063956483764	0.8559097400814976	1.0639381309830087	0.6068464101714979	0.42762138510295067	0.3514761339101738	RIPPLY3	protein_coding	chr21:37006150-37019662:+	gi|9506557|ref|NP_061835.1|	576	3e-66	protein ripply3 [Homo sapiens]	gi|209870111|ref|NM_018962.2|	2096	0.0	Homo sapiens ripply transcriptional repressor 3 (RIPPLY3), transcript variant 1, mRNA	P57055	226	1e-67	Protein ripply3	.	.	.	.	pfam14998	Ripply	Transcription Regulator. The precise function of this family is not clear, but it is thought to play a role in somitogenesis, development and transcriptional repression. Ripply is also known by an alternative name, Bowline. Bowline, is an associate protein of the transcriptional co-repressor XGrg-4. This family contains two conserved sequence motifs: WRPW and FPVQATI. The WRPW motif is thought to…	GO:0000122|negative regulation of transcription by RNA polymerase II;GO:0007507|heart development;GO:0008150|biological_process;GO:0008285|negative regulation of cell proliferation;GO:0009880|embryonic pattern specification;GO:0060037|pharyngeal system development;	GO:0005634|nucleus;	GO:0005515|protein binding;	.	.
ENSG00000266774	0.0	0.0	0.0	0.0	0.20799854805698334	0.0	ENSG00000266774	lncRNA	chr18:75432703-75436957:-	.	.	.	.	gi|551887837|tpe|HG510144.1|	748	0.0	TPA: Homo sapiens long non-coding RNA OTTHUMT00000444920.1 (RP11-321M21.1 gene), lincRNA	.	.	.	.	.	.	.	.	pfam09847	DUF2074	Predicted permease (DUF2074). This domain, found in various archaeal hypothetical proteins, has no known function.	.	.	.	.	.
ENSG00000283428	0.0	0.0	0.0	0.6558147096061286	0.12836874088005243	0.23020474057183002	CCDC195	protein_coding	chr2:224703764-224716365:-	gi|694899056|ref|XP_009442685.1|	805	3e-106	PREDICTED: uncharacterized protein LOC104005397 [Pan troglodytes]	gi|694899055|ref|XM_009444410.1|	588	0.0	PREDICTED: Pan troglodytes uncharacterized LOC104005397 (LOC104005397), mRNA	.	.	.	.	.	.	.	.	pfam06156	DUF972	Protein of unknown function (DUF972). This family consists of several hypothetical bacterial sequences. The function of this family is unknown.	.	.	.	.	.
ENSG00000283429	0.7558291452147553	0.7327258676854546	1.6560263386352287	4.675573106133106	1.8303872229014535	0.0	MIR1244-3	miRNA	chr12:9239467-9239551:-	.	.	.	.	gi|982289358|ref|XM_005575208.2|	85	9e-36	PREDICTED: Macaca fascicularis prothymosin alpha-like (LOC102147164), mRNA	.	.	.	.	.	.	.	.	pfam04547	Anoctamin	Calcium-activated chloride channel. The family carries eight putative transmembrane domains, and, although it has no similarity to other known channel proteins, it is clearly a calcium-activated ionic channel. It is expressed in various secretory epithelia, the retina and sensory neurons, and mediates receptor-activated chloride currents in diverse physiological processes.	.	.	.	.	.
ENSG00000183148	0.0	0.0	0.0	0.0	0.0	0.015827555342242908	ANKRD20A2P	protein_coding	chr9:40223285-40266845:+	gi|60115723|ref|NP_001012421.1|	3996	0.0	ankyrin repeat domain-containing protein 20A2 [Homo sapiens]	gi|443609467|ref|NM_001012419.2|	3918	0.0	Homo sapiens ankyrin repeat domain 20 family member A3 (ANKRD20A3), mRNA	Q5SQ80	1543	0.0	Ankyrin repeat domain-containing protein 20A2	all2748	82.0	3e-15	COG0666	pfam14915	CCDC144C	CCDC144C protein coiled-coil region. This family includes the human protein CCDC144C and the ankyrin repeat domain-containing protein 26-like 1 found in eukaryotes. Its function remains unknown, however, it is known to contain a coiled-coil domain which corresponds to this region. The ankyrin repeat which features in this protein is a common amino acid motif.	.	.	.	.	.
ENSG00000279883	0.0	0.0	0.0	0.0968381369447646	0.0	0.10197666139366153	ENSG00000279883	TEC	chr5:55484403-55485086:+	.	.	.	.	gi|15887281|gb|AC010480.7|	684	0.0	Homo sapiens chromosome 5 clone CTD-2315M5, complete sequence	.	.	.	.	.	.	.	.	pfam04656	Pox_E6	Pox virus E6 protein. Family of pox virus E6 proteins.	.	.	.	.	.
ENSG00000222747	0.5840497940295837	0.0	0.0	0.0	0.0	0.0	RNA5SP25	rRNA_pseudogene	chr13:21369790-21369899:-	.	.	.	.	gi|523580239|ref|NG_033497.1|	110	2e-49	Homo sapiens RNA, 5S ribosomal pseudogene 25 (RNA5SP25) on chromosome 13	.	.	.	.	.	.	.	.	pfam03254	XG_FTase	Xyloglucan fucosyltransferase. Plant cell walls are crucial for development, signal transduction, and disease resistance in plants. Cell walls are made of cellulose, hemicelluloses, and pectins. Xyloglucan (XG), the principal load-bearing hemicellulose of dicotyledonous plants, has a terminal fucosyl residue. This fucosyltransferase adds this residue.	.	.	.	.	.
ENSG00000227512	0.07435819136950718	0.0	0.2443788867777681	0.30665410032508794	0.27010922560177697	0.5651206652232077	ENSG00000227512	lncRNA	chr9:136542881-136543835:+	.	.	.	.	gi|551867489|tpe|HG502543.1|	864	0.0	TPA: Homo sapiens long non-coding RNA OTTHUMT00000055086.1 (RP11-413M3.4 gene), antisense	.	.	.	.	.	.	.	.	pfam02166	Androgen_recep	Androgen receptor.	.	.	.	.	.
ENSG00000227518	0.021979294335701064	0.021307457664476098	0.024078385012657275	0.06798216113946527	0.0	0.023863166744189014	MIR1302-9HG	lncRNA	chr9:27657-30891:+	gi|694990313|ref|XP_009439372.1|	153	4e-08	PREDICTED: uncharacterized protein LOC744874 [Pan troglodytes]	gi|551866417|tpe|HG501822.1|	2923	0.0	TPA: Homo sapiens long non-coding RNA OTTHUMT00000051446.1 (XXyac-YRM2039.3 gene), antisense	.	.	.	.	.	.	.	.	pfam10565	NMDAR2_C	N-methyl D-aspartate receptor 2B3 C-terminus. This domain is found at the C-terminus of many NMDA-receptor proteins, many of which also carry the Ligated ion-channel family pfam00060 further upstream as well as the ANF_receptor family pfam01094. This region is predicted to be a large extra-cellular domain of the NMDA receptor proteins, being highly hydrophilic, and is thought to be integrally inv…	.	.	.	.	.
ENSG00000255571	0.013135448240289145	0.0	0.01438992422653797	0.040628063179443265	0.023857531273761536	0.049914562947541555	MIR9-3HG	lncRNA	chr15:89361579-89398487:+	gi|119622454|gb|EAX02049.1|	544	1e-60	hCG28650, isoform CRA_a [Homo sapiens]	gi|937500895|ref|NR_133003.1|	3597	0.0	Homo sapiens MIR9-3 host gene (MIR9-3HG), transcript variant 3, long non-coding RNA	.	.	.	.	.	.	.	.	pfam15482	CCER1	Coiled-coil domain-containing glutamate-rich protein family 1. This is a family of coiled-coil family proteins found in eukaryotes. Proteins in this family are typically between 160 and 397 amino acids in length.	.	.	.	.	.
ENSG00000255575	0.0	0.0	0.0	0.0	0.5328181984473409	0.0	ENSG00000255575	processed_pseudogene	chr12:120057035-120057180:+	gi|197098090|ref|NP_001125911.1|	144	2e-10	ADP-ribosylation factor-like protein 2-binding protein [Pongo abelii]	gi|208610061|gb|AC217955.3|	146	2e-69	Homo sapiens FOSMID clone ABC11-47152200D22 from chromosome 12, complete sequence	Q5R9K8	60.1	7e-12	ADP-ribosylation factor-like protein 2-binding protein	.	.	.	.	pfam07679	I-set	Immunoglobulin I-set domain.	.	.	.	.	.
ENSG00000159069	37.7788371626847	36.03792283658788	41.87826169044157	27.950767177171947	28.43379301635318	28.586900161173972	FBXW5	protein_coding	chr9:136940435-136944738:-	gi|119608714|gb|EAW88308.1|	1753	0.0	F-box and WD-40 domain protein 5, isoform CRA_b [Homo sapiens]	gi|23241745|gb|BC035355.1|	2389	0.0	Homo sapiens cDNA clone IMAGE:5171753	Q969U6	678	0.0	F-box/WD repeat-containing protein 5	.	.	.	.	pfam12937	F-box-like	F-box-like. This is an F-box-like family.	GO:0007088|regulation of mitotic nuclear division;GO:0010824|regulation of centrosome duplication;GO:0016567|protein ubiquitination;GO:0031146|SCF-dependent proteasomal ubiquitin-dependent protein catabolic process;GO:0043161|proteasome-mediated ubiquitin-dependent protein catabolic process;	GO:0005737|cytoplasm;GO:0005829|cytosol;GO:0019005|SCF ubiquitin ligase complex;GO:0080008|Cul4-RING E3 ubiquitin ligase complex;	GO:0005515|protein binding;GO:0019901|protein kinase binding;	K10263	FBXW5; F-box and WD-40 domain protein 5
ENSG00000262470	0.0	0.09997062400202832	0.0	0.0	0.0	0.11196153514167656	TVP23CP2	processed_pseudogene	chr16:14200357-14200979:+	gi|197098602|ref|NP_001127435.1|	736	5e-102	Golgi apparatus membrane protein TVP23 homolog B [Pongo abelii]	gi|948549902|ref|NG_002361.4|	623	0.0	Homo sapiens TVP23C pseudogene 2 (TVP23CP2) on chromosome 16	Q5R9I4	288	2e-103	Golgi apparatus membrane protein TVP23 homolog B	.	.	.	.	pfam05832	DUF846	Eukaryotic protein of unknown function (DUF846). This family consists of several of unknown function from a variety of eukaryotic organisms.	.	.	.	.	.
ENSG00000215158	0.5279646593419155	0.4170437901603409	0.29990432856124216	0.3931295299252079	0.46170549717838366	0.3609145088070298	ENSG00000215158	transcribed_unprocessed_pseudogene	chr5:34164698-34244796:-	gi|767884620|ref|XP_011547301.1|	502	1e-54	PREDICTED: beta-glucuronidase-like protein 1 isoform X3 [Homo sapiens]	gi|347978002|gb|AC241555.3|	4458	0.0	Homo sapiens FOSMID clone ABC16-1399E11 from chromosome 5, complete sequence	Q15486	184	3e-51	Putative inactive beta-glucuronidase-like protein SMA3	.	.	.	.	pfam02836	Glyco_hydro_2_C	Glycosyl hydrolases family 2, TIM barrel domain. This family contains beta-galactosidase, beta-mannosidase and beta-glucuronidase activities.	.	.	.	.	.
ENSG00000100897	2.0437143973759606	2.2068318455880815	2.1613099655810166	0.886640831806081	1.2250623145403428	1.3071641465824368	DCAF11	protein_coding	chr14:24114195-24125242:+	gi|31657103|ref|NP_079506.3|	2618	0.0	DDB1- and CUL4-associated factor 11 isoform 1 [Homo sapiens]	gi|254553328|ref|NM_025230.4|	4304	0.0	Homo sapiens DDB1 and CUL4 associated factor 11 (DCAF11), transcript variant 1, mRNA	Q8TEB1	1013	0.0	DDB1- and CUL4-associated factor 11	.	.	.	.	pfam13900	GVQW	Putative binding domain. This short domain is often found nested inside other longer domains. The function is not known, but the domain carries a highly conserved GVQW motif. The members are rich in proline and cysteine. This may be a binding domain.	GO:0016567|protein ubiquitination;GO:0043161|proteasome-mediated ubiquitin-dependent protein catabolic process;	GO:0005654|nucleoplasm;GO:0080008|Cul4-RING E3 ubiquitin ligase complex;	GO:0005515|protein binding;	K11801	DCAF11; DDB1- and CUL4-associated factor 11
ENSG00000215154	2.475470955428915	1.8564519439358846	2.6351346046440254	6.669475874464072	6.1362217968770105	6.262723732873984	ENSG00000215154	transcribed_unprocessed_pseudogene	chr16:2603350-2630494:+	gi|119605902|gb|EAW85496.1|	358	1e-36	hCG1989956 [Homo sapiens]	gi|21755875|dbj|AK096394.1|	2736	0.0	Homo sapiens cDNA FLJ39075 fis, clone NT2RP7016911	Q9NXV2	87.4	2e-17	BTB/POZ domain-containing protein KCTD5	.	.	.	.	pfam13900	GVQW	Putative binding domain. This short domain is often found nested inside other longer domains. The function is not known, but the domain carries a highly conserved GVQW motif. The members are rich in proline and cysteine. This may be a binding domain.	.	.	.	.	.
ENSG00000159063	2.185635890599879	2.5333813016382987	2.602577050945486	2.869232659777051	3.147821238328411	3.168872229171023	ALG8	protein_coding	chr11:78095244-78139660:-	gi|56121818|ref|NP_076984.2|	1079	0.0	probable dolichyl pyrophosphate Glc1Man9GlcNAc2 alpha-1,3-glucosyltransferase isoform a [Homo sapiens]	gi|767968745|ref|XR_428923.2|	1454	0.0	PREDICTED: Homo sapiens ALG8, alpha-1,3-glucosyltransferase (ALG8), transcript variant X6, misc_RNA	Q9BVK2	420	0.0	Probable dolichyl pyrophosphate Glc1Man9GlcNAc2 alpha-1,3-glucosyltransferase	.	.	.	.	pfam03155	Alg6_Alg8	ALG6, ALG8 glycosyltransferase family. N-linked (asparagine-linked) glycosylation of proteins is mediated by a highly conserved pathway in eukaryotes, in which a lipid (dolichol phosphate)-linked oligosaccharide is assembled at the endoplasmic reticulum membrane prior to the transfer of the oligosaccharide moiety to the target asparagine residues. This oligosaccharide is composed of Glc(3)Man(9)G…	GO:0006487|protein N-linked glycosylation;GO:0006488|dolichol-linked oligosaccharide biosynthetic process;GO:0006490|oligosaccharide-lipid intermediate biosynthetic process;GO:0018279|protein N-linked glycosylation via asparagine;GO:0097502|mannosylation;	GO:0005789|endoplasmic reticulum membrane;GO:0016021|integral component of membrane;	GO:0000033|alpha-1,3-mannosyltransferase activity;GO:0004583|dolichyl-phosphate-glucose-glycolipid alpha-glucosyltransferase activity;GO:0005515|protein binding;GO:0042283|dolichyl pyrophosphate Glc1Man9GlcNAc2 alpha-1,3-glucosyltransferase activity;	K03849	ALG8; alpha-1,3-glucosyltransferase [EC:2.4.1.265]
ENSG00000179157	0.173402098092454	0.0	0.0	0.0	0.0	0.0	RPS2P28	processed_pseudogene	chr6:43363479-43364219:+	gi|426345564|ref|XP_004040477.1|	688	5e-103	PREDICTED: 40S ribosomal protein S2-like [Gorilla gorilla gorilla]	gi|224494489|ref|NG_010349.1|	741	0.0	Homo sapiens ribosomal protein S2 pseudogene 28 (RPS2P28) on chromosome 6	P15880	265	3e-103	40S ribosomal protein S2	SPCC576.08c	203	2e-69	COG0098	pfam00333	Ribosomal_S5	Ribosomal protein S5, N-terminal domain.	.	.	.	.	.
ENSG00000100890	0.8271949872522001	1.006842912606408	0.8256440329247169	0.8338885749612692	1.2464439457812473	1.1076503633265178	PRORP	protein_coding	chr14:35121846-35277622:+	gi|62988276|ref|NP_055487.2|	3078	0.0	mitochondrial ribonuclease P protein 3 isoform 1 precursor [Homo sapiens]	gi|13928026|emb|AL121594.6|	4191	0.0	Human chromosome 14 DNA sequence BAC R-173D9 of library RPCI-11 from chromosome 14 of Homo sapiens (Human), complete sequence	O15091	1190	0.0	Mitochondrial ribonuclease P catalytic subunit	.	.	.	.	pfam13900	GVQW	Putative binding domain. This short domain is often found nested inside other longer domains. The function is not known, but the domain carries a highly conserved GVQW motif. The members are rich in proline and cysteine. This may be a binding domain.	GO:0001682|tRNA 5'-leader removal;GO:0090502|RNA phosphodiester bond hydrolysis, endonucleolytic;GO:0097745|mitochondrial tRNA 5'-end processing;	GO:0005654|nucleoplasm;GO:0005739|mitochondrion;GO:0005759|mitochondrial matrix;GO:0030678|mitochondrial ribonuclease P complex;	GO:0004526|ribonuclease P activity;GO:0046872|metal ion binding;	K17655	MRPP3; mitochondrial ribonuclease P protein 3
ENSG00000142606	0.11620628976816005	0.11265423547101949	0.25460870064288393	0.01711557769256305	0.02010115167269038	0.0	MMEL1	protein_coding	chr1:2590639-2633016:-	gi|768042330|ref|XP_011544709.1|	4400	0.0	PREDICTED: membrane metallo-endopeptidase-like 1 isoform X10 [Homo sapiens]	gi|239049390|ref|NM_033467.3|	2876	0.0	Homo sapiens membrane metallo-endopeptidase-like 1 (MMEL1), mRNA	Q495T6	1569	0.0	Membrane metallo-endopeptidase-like 1	XF0576	303	7e-89	COG3590	pfam05649	Peptidase_M13_N	Peptidase family M13. M13 peptidases are well-studied proteases found in a wide range of organisms including mammals and bacteria. In mammals they participate in processes such as cardiovascular development, blood-pressure regulation, nervous control of respiration, and regulation of the function of neuropeptides in the central nervous system. In bacteria they may be used for digestion of milk.	GO:0006508|proteolysis;GO:0016485|protein processing;	GO:0005615|extracellular space;GO:0005886|plasma membrane;GO:0016020|membrane;GO:0016021|integral component of membrane;	GO:0004175|endopeptidase activity;GO:0004222|metalloendopeptidase activity;GO:0046872|metal ion binding;	K08635	MMEL1, NEP; neprilysin [EC:3.4.24.11]
ENSG00000153208	0.5620776670450937	0.5040294955972778	0.7081214986946353	0.6809169786746048	0.6125311572701714	0.5492286330178306	MERTK	protein_coding	chr2:111898607-112029561:+	gi|119572481|gb|EAW52096.1|	4997	0.0	c-mer proto-oncogene tyrosine kinase, isoform CRA_a [Homo sapiens]	gi|66932917|ref|NM_006343.2|	3626	0.0	Homo sapiens MER proto-oncogene, tyrosine kinase (MERTK), mRNA	Q12866	1932	0.0	Tyrosine-protein kinase Mer	YAR019c	81.6	9e-15	COG0515	pfam07714	Pkinase_Tyr	Protein tyrosine kinase.	GO:0001779|natural killer cell differentiation;GO:0001818|negative regulation of cytokine production;GO:0006468|protein phosphorylation;GO:0006909|phagocytosis;GO:0007166|cell surface receptor signaling pathway;GO:0007169|transmembrane receptor protein tyrosine kinase signaling pathway;GO:0007267|cell-cell signaling;GO:0007275|multicellular organism development;GO:0007283|spermatogenesis;GO:00073…	GO:0001750|photoreceptor outer segment;GO:0005615|extracellular space;GO:0005737|cytoplasm;GO:0005886|plasma membrane;GO:0005887|integral component of plasma membrane;GO:0016028|rhabdomere;GO:0043235|receptor complex;	GO:0004714|transmembrane receptor protein tyrosine kinase activity;GO:0005515|protein binding;GO:0005524|ATP binding;	K05117	MERTK, MER; c-mer proto-oncogene tyrosine kinase [EC:2.7.10.1]
ENSG00000153207	14.292422196312216	13.907563799272463	13.791143240294266	28.288624666130694	25.735580660656126	27.83819136981419	AHCTF1	protein_coding	chr1:246839098-246931948:-	gi|262359929|ref|NP_056261.4|	11646	0.0	protein ELYS [Homo sapiens]	gi|578802191|ref|XM_006711759.1|	8887	0.0	PREDICTED: Homo sapiens AT hook containing transcription factor 1 (AHCTF1), transcript variant X2, mRNA	Q8WYP5	4460	0.0	Protein ELYS	.	.	.	.	pfam13934	ELYS	Nuclear pore complex assembly. ELYS (embryonic large molecule derived from yolk sac) is conserved from fungi such Aspergillus nidulans and Schizosaccharomyces pombe to human. It is important for the assembly of the nuclear pore complex.	GO:0007049|cell cycle;GO:0015031|protein transport;GO:0032465|regulation of cytokinesis;GO:0051028|mRNA transport;GO:0051292|nuclear pore complex assembly;GO:0051301|cell division;	GO:0000776|kinetochore;GO:0000785|chromatin;GO:0005634|nucleus;GO:0005654|nucleoplasm;GO:0005829|cytosol;GO:0016363|nuclear matrix;GO:0031965|nuclear membrane;GO:0070062|extracellular exosome;	GO:0003677|DNA binding;	K25129	AHCTF1, ELYS; protein ELYS
ENSG00000142609	0.0	0.0	0.0	0.03813315237203166	0.037320791102145354	0.060234919165167954	CFAP74	protein_coding	chr1:1921951-2003837:-	gi|767906504|ref|XP_011540633.1|	7968	0.0	PREDICTED: cilia- and flagella-associated protein 74 isoform X1 [Homo sapiens]	gi|767906503|ref|XM_011542331.1|	5325	0.0	PREDICTED: Homo sapiens cilia and flagella associated protein 74 (CFAP74), transcript variant X1, mRNA	Q9C0B2	2953	0.0	Cilia- and flagella-associated protein 74	.	.	.	.	pfam13868	Trichoplein	tumor suppressor, Mitostatin. Trichoplein or mitostatin, was first defined as a meiosis-specific nuclear structural protein. It has since been linked with mitochondrial movement. It is associated with the mitochondrial outer membrane, and over-expression leads to reduction in mitochondrial motility whereas lack of it enhances mitochondrial movement. The activity appears to be mediated through bin…	GO:0035082|axoneme assembly;	GO:0005930|axoneme;	.	K25607	CFAP74; cilia- and flagella-associated protein 74
ENSG00000153201	23.443670405441488	24.07408698861821	21.934371138265334	36.530409683803185	34.15512380322657	37.924373311794426	RANBP2	protein_coding	chr2:108719482-108785809:+	gi|150418007|ref|NP_006258.3|	16044	0.0	E3 SUMO-protein ligase RanBP2 [Homo sapiens]	gi|150418006|ref|NM_006267.4|	11705	0.0	Homo sapiens RAN binding protein 2 (RANBP2), mRNA	P49792	6181	0.0	E3 SUMO-protein ligase RanBP2	SPBC28F2.03	209	8e-60	COG0652	pfam00638	Ran_BP1	RanBP1 domain.	GO:0000413|protein peptidyl-prolyl isomerization;GO:0001975|response to amphetamine;GO:0006111|regulation of gluconeogenesis;GO:0006457|protein folding;GO:0006607|NLS-bearing protein import into nucleus;GO:0016925|protein sumoylation;GO:0033133|positive regulation of glucokinase activity;GO:0051028|mRNA transport;GO:0051642|centrosome localization;	GO:0005635|nuclear envelope;GO:0005642|annulate lamellae;GO:0005643|nuclear pore;GO:0005654|nucleoplasm;GO:0005737|cytoplasm;GO:0005739|mitochondrion;GO:0005829|cytosol;GO:0016020|membrane;GO:0031965|nuclear membrane;GO:0042405|nuclear inclusion body;GO:0043231|intracellular membrane-bounded organelle;GO:0044614|nuclear pore cytoplasmic filaments;GO:0044615|nuclear pore nuclear basket;GO:1990723|…	GO:0003723|RNA binding;GO:0005096|GTPase activator activity;GO:0005515|protein binding;GO:0019789|SUMO transferase activity;GO:0031267|small GTPase binding;GO:0044877|protein-containing complex binding;GO:0046872|metal ion binding;GO:0061665|SUMO ligase activity;	K12172	RANBP2, NUP358; E3 SUMO-protein ligase RanBP2 [EC:2.3.2.-]
ENSG00000224969	0.13640228735298132	0.2644658121157692	0.0	0.14063117976691933	0.1651623290303859	0.14809349552710085	ENSG00000224969	lncRNA	chr1:1011997-1013193:-	gi|119631623|gb|EAX11218.1|	175	8e-14	hCG2041711, partial [Homo sapiens]	gi|551894951|tpe|HG491577.1|	471	0.0	TPA: Homo sapiens long non-coding RNA OTTHUMT00000097998.1 (RP11-54O7.11 gene), antisense	Q9UJ41	52.8	2e-07	Rab5 GDP/GTP exchange factor	.	.	.	.	pfam13900	GVQW	Putative binding domain. This short domain is often found nested inside other longer domains. The function is not known, but the domain carries a highly conserved GVQW motif. The members are rich in proline and cysteine. This may be a binding domain.	.	.	.	.	.
ENSG00000228237	0.0	0.10664674444051993	0.0	0.0	0.0	0.11943841848161728	EFCAB14-AS1	lncRNA	chr1:46674036-46692098:+	.	.	.	.	gi|336285450|ref|NR_038828.1|	500	0.0	Homo sapiens EFCAB14 antisense RNA 1 (EFCAB14-AS1), transcript variant 2, long non-coding RNA	.	.	.	.	.	.	.	.	pfam09697	Porph_ging	Protein of unknown function (Porph_ging). This family of proteins of unknown function is found in Porphyromonas gingivalis (Bacteroides gingivalis).	.	.	.	.	.
ENSG00000185792	0.017880734022614586	0.034668354441003975	0.03917679899359711	0.5530527609536794	0.6062234331346311	0.4659195305979259	NLRP9	protein_coding	chr19:55708438-55738402:-	gi|33519450|ref|NP_789790.2|	4997	0.0	NACHT, LRR and PYD domains-containing protein 9 [Homo sapiens]	gi|768008772|ref|XM_011526893.1|	3478	0.0	PREDICTED: Homo sapiens NLR family, pyrin domain containing 9 (NLRP9), transcript variant X1, mRNA	Q7RTR0	1929	0.0	NACHT, LRR and PYD domains-containing protein 9	.	.	.	.	pfam05729	NACHT	NACHT domain. This NTPase domain is found in apoptosis proteins as well as those involved in MHC transcription activation. This family is closely related to pfam00931.	GO:0006954|inflammatory response;GO:0032741|positive regulation of interleukin-18 production;GO:0045087|innate immune response;GO:0051607|defense response to virus;GO:0070269|pyroptosis;	GO:0061702|inflammasome complex;	GO:0005515|protein binding;GO:0005524|ATP binding;	K22663	NLRP9, NALP9; NACHT, LRR and PYD domains-containing protein 9
ENSG00000228232	3.5159216456507276	4.647887966661466	4.411950767856542	5.602158489521009	6.192354783945216	4.719540770887548	GAPDHP1	processed_pseudogene	chrX:39787132-39788136:-	gi|67464043|pdb|1ZNQ|O	1643	0.0	Chain O, Crsytal Structure Of Human Liver Gapdh	gi|50582667|gb|AC091810.4|	1005	0.0	Homo sapiens chromosome X clone CTD-2324A24 map p11.4, complete sequence	P04406	637	0.0	Glyceraldehyde-3-phosphate dehydrogenase	SPBC354.12	454	4e-159	COG0057	pfam02800	Gp_dh_C	Glyceraldehyde 3-phosphate dehydrogenase, C-terminal domain. GAPDH is a tetrameric NAD-binding enzyme involved in glycolysis and glyconeogenesis. C-terminal domain is a mixed alpha/antiparallel beta fold.	.	.	.	.	.
ENSG00000103710	1.797243864507298	2.021077132239439	2.231404382066305	2.8412114330754137	2.0891402096525353	2.9919747054179098	RASL12	protein_coding	chr15:65053337-65076690:-	gi|795156600|ref|XP_011795786.1|	1432	0.0	PREDICTED: ras-like protein family member 12 isoform X1 [Colobus angolensis palliatus]	gi|808154172|ref|NM_016563.3|	2519	0.0	Homo sapiens RAS like family 12 (RASL12), transcript variant 1, mRNA	Q9NYN1	516	1e-176	Ras-like protein family member 12	.	.	.	.	pfam00071	Ras	Ras family. Includes sub-families Ras, Rab, Rac, Ral, Ran, Rap Ypt1 and more. Shares P-loop motif with GTP_EFTU, arf and myosin_head. See pfam00009 pfam00025, pfam00063. As regards Rab GTPases, these are important regulators of vesicle formation, motility and fusion. They share a fold in common with all Ras GTPases: this is a six-stranded beta-sheet surrounded by five alpha-helices.	GO:0007165|signal transduction;	GO:0005886|plasma membrane;	GO:0003924|GTPase activity;GO:0005515|protein binding;GO:0005525|GTP binding;GO:0019003|GDP binding;	K07854	RASL12, RIS; Ras-like protein family member 12
ENSG00000224961	0.0	0.0	0.0	0.0	0.0	0.07492162877901665	LINC01752	lncRNA	chr20:10696949-10754033:+	gi|694978013|ref|XP_009435064.1|	476	1e-56	PREDICTED: uncharacterized protein LOC104003516 [Pan troglodytes]	gi|586598161|ref|NR_110611.1|	499	0.0	Homo sapiens uncharacterized LOC101929395 (LOC101929395), long non-coding RNA	.	.	.	.	.	.	.	.	pfam13900	GVQW	Putative binding domain. This short domain is often found nested inside other longer domains. The function is not known, but the domain carries a highly conserved GVQW motif. The members are rich in proline and cysteine. This may be a binding domain.	.	.	.	.	.
ENSG00000224963	0.05929439533295266	0.0	0.0	0.061132704817922476	0.0	0.032188295520657356	ECMXP	transcribed_unitary_pseudogene	chrX:153479266-153487088:+	gi|767901720|ref|XP_011507351.1|	1873	0.0	PREDICTED: SH3 domain-containing protein C23A1.17-like [Homo sapiens]	gi|768040485|ref|XM_011531227.1|	1242	0.0	PREDICTED: Homo sapiens SH3 domain-containing protein C23A1.17-like (LOC105373382), mRNA	Q3MHH9	192	4e-82	Extracellular matrix protein 2	.	.	.	.	pfam13855	LRR_8	Leucine rich repeat.	.	.	.	.	.
ENSG00000230447	0.0	0.0	0.0	0.0	0.12879380293594664	0.23096700792471686	CTF2P	unitary_pseudogene	chr16:30904348-30910208:-	gi|397471964|ref|XP_003807534.1|	433	2e-74	PREDICTED: cardiotrophin-2 [Pan paniscus]	gi|397471963|ref|XM_003807486.1|	566	0.0	PREDICTED: Pan paniscus cardiotrophin-2 (LOC100986810), mRNA	Q6R2R2	168	2e-74	Cardiotrophin-2	.	.	.	.	pfam06875	PRF	Plethodontid receptivity factor PRF. This family consists of several plethodontid receptivity factor (PRF) proteins which seem to be specific to Plethodon jordani (Jordan's salamander). PRF is a courtship pheromone produced by males increase female receptivity.	.	.	.	.	.
ENSG00000224966	0.0	0.0	0.0	0.2754149092316798	0.08086430038805797	0.07250731433811278	TBC1D3P6	unprocessed_pseudogene	chr1:15989871-15994751:+	gi|686705694|ref|XP_009233153.1|	781	4e-98	PREDICTED: TBC1 domain family member 3G [Pongo abelii]	gi|767877192|ref|XM_011527577.1|	680	0.0	PREDICTED: Homo sapiens TBC1 domain family, member 3 pseudogene 6 (TBC1D3P6), transcript variant X1, mRNA	P35125	196	2e-69	Ubiquitin carboxyl-terminal hydrolase 6	.	.	.	.	pfam00566	RabGAP-TBC	Rab-GTPase-TBC domain. Identification of a TBC domain in GYP6_YEAST and GYP7_YEAST, which are GTPase activator proteins of yeast Ypt6 and Ypt7, implies that these domains are GTPase activator proteins of Rab-like small GTPases.	.	.	.	.	.
ENSG00000185798	4.576194268189504	4.470973366260996	5.013234992863463	17.58218434318	19.480331462431995	20.223044496878575	WDR53	protein_coding	chr3:196554177-196568674:-	gi|821005808|ref|XP_012366099.1|	1807	0.0	PREDICTED: WD repeat-containing protein 53 isoform X1 [Nomascus leucogenys]	gi|32699063|ref|NM_182627.1|	1571	0.0	Homo sapiens WD repeat domain 53 (WDR53), mRNA	Q7Z5U6	699	0.0	WD repeat-containing protein 53	.	.	.	.	pfam00400	WD40	WD domain, G-beta repeat.	.	.	.	K24748	WDR53; WD repeat-containing protein 53
ENSG00000258620	0.12354899489087348	0.03992416586747669	0.0	0.1273793955196519	0.14959895571790727	0.4918412822601983	ENSG00000258620	lncRNA	chr14:100406599-100408928:+	.	.	.	.	gi|15982201|emb|AL135838.6|	803	0.0	Human chromosome 14 DNA sequence BAC R-362L22 of library RPCI-11 from chromosome 14 of Homo sapiens (Human), complete sequence	.	.	.	.	.	.	.	.	pfam11457	DUF3021	Protein of unknown function (DUF3021). This is a bacterial family of uncharacterized proteins.	.	.	.	.	.
ENSG00000196431	0.0	0.0	0.0	1.8831366754203174	1.3462056830981024	1.2070809759032173	CRYBA4	protein_coding	chr22:26621963-26630669:+	gi|768023457|ref|XP_011528200.1|	1122	1e-152	PREDICTED: beta-crystallin A4 isoform X1 [Homo sapiens]	gi|768023456|ref|XM_011529898.1|	809	0.0	PREDICTED: Homo sapiens crystallin, beta A4 (CRYBA4), transcript variant X1, mRNA	P53673	410	2e-144	Beta-crystallin A4	.	.	.	.	pfam00030	Crystall	Beta/Gamma crystallin. The alignment comprises two Greek key motifs since the similarity between them is very low.	GO:0002088|lens development in camera-type eye;GO:0007601|visual perception;GO:0043010|camera-type eye development;	GO:0005575|cellular_component;	GO:0003674|molecular_function;GO:0005212|structural constituent of eye lens;GO:0005515|protein binding;GO:0042802|identical protein binding;	K23482	CRYB; beta-crystallin
ENSG00000258626	0.0	0.0	0.22343212505395943	0.0	0.0	0.22143503616909363	COX7A2P1	processed_pseudogene	chr14:67652300-67652614:-	gi|426344999|ref|XP_004039189.1|	169	2e-13	PREDICTED: putative cytochrome c oxidase subunit 7A3, mitochondrial-like [Gorilla gorilla gorilla]	gi|228008299|ref|NG_011964.1|	315	6e-163	Homo sapiens arginase 2 (ARG2), RefSeqGene on chromosome 14	O60397	68.6	2e-14	Putative cytochrome c oxidase subunit 7A3, mitochondrial	.	.	.	.	pfam02238	COX7a	Cytochrome c oxidase subunit VIIa. Cytochrome c oxidase, a 13 sub-unit complex, is the terminal oxidase in the mitochondrial electron transport chain. This family is composed of the heart and liver isoforms of cytochrome c oxidase subunit VIIa.	.	.	.	.	.
ENSG00000132676	18.749933339716083	17.74241069540444	20.555950301934672	21.294680985957502	19.668284675030876	20.47863840926924	DAP3	protein_coding	chr1:155687960-155739010:+	gi|4758118|ref|NP_004623.1|	2146	0.0	28S ribosomal protein S29, mitochondrial isoform 1 [Homo sapiens]	gi|315434209|ref|NM_004632.3|	2053	0.0	Homo sapiens death associated protein 3 (DAP3), transcript variant 2, mRNA	P51398	831	0.0	28S ribosomal protein S29, mitochondrial	.	.	.	.	pfam10236	DAP3	Mitochondrial ribosomal death-associated protein 3. This is a family of conserved proteins which were originally described as death-associated-protein-3 (DAP-3). The proteins carry a P-loop DNA-binding motif, and induce apoptosis. DAP3 has been shown to be a pro-apoptotic factor in the mitochondrial matrix and to be crucial for mitochondrial biogenesis and so has also been designated as MRP-S29 (…	GO:0097190|apoptotic signaling pathway;	GO:0005654|nucleoplasm;GO:0005739|mitochondrion;GO:0005743|mitochondrial inner membrane;GO:0005763|mitochondrial small ribosomal subunit;	GO:0003723|RNA binding;GO:0003735|structural constituent of ribosome;GO:0005515|protein binding;GO:0005525|GTP binding;	K17408	DAP3, MRPS29; small subunit ribosomal protein S29
ENSG00000196437	6.647408839941972	7.176798620292341	6.6087534357317965	13.15237969049803	13.12032946559445	12.723906160254588	ZNF569	protein_coding	chr19:37411155-37469275:-	gi|578834026|ref|XP_006723109.1|	3727	0.0	PREDICTED: zinc finger protein 569 isoform X2 [Homo sapiens]	gi|426388519|ref|XM_004060636.1|	4328	0.0	PREDICTED: Gorilla gorilla gorilla zinc finger protein 569, transcript variant 3 (ZNF569), mRNA	Q5MCW4	1390	0.0	Zinc finger protein 569	.	.	.	.	pfam01352	KRAB	KRAB box. The KRAB domain (or Kruppel-associated box) is present in about a third of zinc finger proteins containing C2H2 fingers. The KRAB domain is found to be involved in protein-protein interactions. The KRAB domain is generally encoded by two exons. The regions coded by the two exons are known as KRAB-A and KRAB-B. The A box plays an important role in repression by binding to corepressors, w…	GO:0006357|regulation of transcription by RNA polymerase II;	GO:0005634|nucleus;	GO:0000978|RNA polymerase II proximal promoter sequence-specific DNA binding;GO:0000981|DNA-binding transcription factor activity, RNA polymerase II-specific;GO:0005515|protein binding;GO:0046872|metal ion binding;	K09228	KRAB; KRAB domain-containing zinc finger protein
ENSG00000173163	4.163063958279432	4.530524909309311	5.384508716026543	4.790572918456474	4.357882623086864	3.0910183351530254	COMMD1	protein_coding	chr2:61888724-62147247:+	gi|22749079|ref|NP_689729.1|	1003	1e-134	COMM domain-containing protein 1 [Homo sapiens]	gi|675796073|ref|XM_003830875.2|	720	0.0	PREDICTED: Pan paniscus copper metabolism (Murr1) domain containing 1 (COMMD1), mRNA	Q8N668	390	3e-136	COMM domain-containing protein 1	.	.	.	.	pfam07258	HCaRG	HCaRG protein. This family consists of several mammalian HCaRG(hypertension-related, calcium-regulated gene) proteins. HCaRG is negatively regulated by extracellular calcium concentration, and its basal mRNA levels are higher in hypertensive animals. HCaRG is a nuclear protein potentially involved in the control of cell proliferation.	GO:0006289|nucleotide-excision repair;GO:0006893|Golgi to plasma membrane transport;GO:0015031|protein transport;GO:0031398|positive regulation of protein ubiquitination;GO:0032088|negative regulation of NF-kappaB transcription factor activity;GO:0032434|regulation of proteasomal ubiquitin-dependent protein catabolic process;GO:0048227|plasma membrane to endosome transport;GO:0055070|copper ion h…	GO:0005634|nucleus;GO:0005654|nucleoplasm;GO:0005737|cytoplasm;GO:0005768|endosome;GO:0005769|early endosome;GO:0005829|cytosol;GO:0010008|endosome membrane;GO:0031462|Cul2-RING ubiquitin ligase complex;GO:0055037|recycling endosome;	GO:0005507|copper ion binding;GO:0005515|protein binding;GO:0005546|phosphatidylinositol-4,5-bisphosphate binding;GO:0005547|phosphatidylinositol-3,4,5-trisphosphate binding;GO:0019871|sodium channel inhibitor activity;GO:0042802|identical protein binding;GO:0042803|protein homodimerization activity;GO:0043325|phosphatidylinositol-3,4-bisphosphate binding;GO:0070300|phosphatidic acid binding;GO:0…	K22557	COMMD1, MURR1; COMM domain containing 1
ENSG00000282996	0.0	0.0	0.0	0.23571987782996084	0.3691172335625707	0.41371314586752367	MPP7-DT	lncRNA	chr10:28303300-28307658:+	gi|795451339|ref|XP_011887134.1|	233	7e-20	PREDICTED: uncharacterized protein LOC105572813 [Cercocebus atys]	gi|767961081|ref|XR_930770.1|	738	0.0	PREDICTED: Homo sapiens uncharacterized LOC105376466 (LOC105376466), transcript variant X1, ncRNA	.	.	.	.	.	.	.	.	pfam15501	MDM1	Nuclear protein MDM1. This family of proteins is present in the nucleus. The function of MDM1 is not known.	.	.	.	.	.
ENSG00000173166	2.260918966906812	2.25075834420674	1.871258466023674	4.9184974645843225	4.812601752177867	5.611611945250585	RAPH1	protein_coding	chr2:203394345-203535335:-	gi|37515402|emb|CAE48361.1|	4567	0.0	RAPH1 protein [Homo sapiens]	gi|544583508|ref|NM_213589.2|	9699	0.0	Homo sapiens Ras association (RalGDS/AF-6) and pleckstrin homology domains 1 (RAPH1), transcript variant 1, mRNA	Q70E73	1763	0.0	Ras-associated and pleckstrin homology domains-containing protein 1	.	.	.	.	pfam00788	RA	Ras association (RalGDS/AF-6) domain. RasGTP effectors (in cases of AF6, canoe and RalGDS); putative RasGTP effectors in other cases. Recent evidence (not yet in MEDLINE) shows that some RA domains do NOT bind RasGTP. Predicted structure similar to that determined, and that of the RasGTP-binding domain of Raf kinase.	GO:0007165|signal transduction;GO:0048675|axon extension;	GO:0005829|cytosol;GO:0005856|cytoskeleton;GO:0005886|plasma membrane;GO:0016604|nuclear body;GO:0030027|lamellipodium;GO:0030175|filopodium;	GO:0005515|protein binding;	K23488	RAPH1; Ras-associated and pleckstrin homology domains-containing protein 1
ENSG00000232284	0.24103642293284408	0.3415158084594543	0.22343212505395943	0.11469659856314977	0.3143089170638859	0.32208732533686346	GNG12-AS1	lncRNA	chr1:67832303-68202987:+	gi|34529715|dbj|BAC85755.1|	858	2e-107	unnamed protein product [Homo sapiens]	gi|551896580|tpe|HG492147.1|	2232	0.0	TPA: Homo sapiens long non-coding RNA OTTHUMT00000025355.1 (RP11-518D3.1 gene), antisense	.	.	.	.	.	.	.	.	pfam15330	SIT	SHP2-interacting transmembrane adaptor protein, SIT. SIT, or SHP2-interacting transmembrane adaptor protein, is a disulfide-linked dimer that regulates human T Cell activation.	.	.	.	.	.
ENSG00000065882	13.04819600718002	12.842369095443294	12.284562842410583	8.430866466048903	8.041751058447504	7.982690163877752	TBC1D1	protein_coding	chr4:37891084-38139175:+	gi|50658061|ref|NP_055988.2|	5850	0.0	TBC1 domain family member 1 isoform 1 [Homo sapiens]	gi|359807029|ref|NM_015173.3|	5703	0.0	Homo sapiens TBC1 domain family member 1 (TBC1D1), transcript variant 1, mRNA	Q86TI0	2252	0.0	TBC1 domain family member 1	.	.	.	.	pfam00566	RabGAP-TBC	Rab-GTPase-TBC domain. Identification of a TBC domain in GYP6_YEAST and GYP7_YEAST, which are GTPase activator proteins of yeast Ypt6 and Ypt7, implies that these domains are GTPase activator proteins of Rab-like small GTPases.	GO:0006886|intracellular protein transport;GO:0032880|regulation of protein localization;GO:0090630|activation of GTPase activity;	GO:0005634|nucleus;	GO:0005096|GTPase activator activity;GO:0005515|protein binding;	K18341	TBC1D1; TBC1 domain family member 1
ENSG00000065883	2.7088636559549055	2.7778578776132696	2.8675060017131044	2.8116810271093855	2.5469134097200947	2.7965415517163073	CDK13	protein_coding	chr7:39950121-40099580:+	gi|145309302|ref|NP_003709.3|	4881	0.0	cyclin-dependent kinase 13 isoform 1 [Homo sapiens]	gi|281427100|ref|NM_003718.4|	6975	0.0	Homo sapiens cyclin-dependent kinase 13 (CDK13), transcript variant 1, mRNA	Q14004	1884	0.0	Cyclin-dependent kinase 13	.	.	.	.	pfam00069	Pkinase	Protein kinase domain.	GO:0000380|alternative mRNA splicing, via spliceosome;GO:0006368|transcription elongation from RNA polymerase II promoter;GO:0006468|protein phosphorylation;GO:0007088|regulation of mitotic nuclear division;GO:0007275|multicellular organism development;GO:0008284|positive regulation of cell proliferation;GO:0030097|hemopoiesis;GO:0032968|positive regulation of transcription elongation from RNA po…	GO:0000307|cyclin-dependent protein kinase holoenzyme complex;GO:0002945|cyclin K-CDK13 complex;GO:0005576|extracellular region;GO:0005615|extracellular space;GO:0005634|nucleus;GO:0005654|nucleoplasm;GO:0005794|Golgi apparatus;GO:0005829|cytosol;GO:0008024|cyclin/CDK positive transcription elongation factor complex;GO:0016607|nuclear speck;GO:0019908|nuclear cyclin-dependent protein kinase holoe…	GO:0003723|RNA binding;GO:0004672|protein kinase activity;GO:0004693|cyclin-dependent protein serine/threonine kinase activity;GO:0005515|protein binding;GO:0005524|ATP binding;GO:0008353|RNA polymerase II CTD heptapeptide repeat kinase activity;GO:0019901|protein kinase binding;GO:0030332|cyclin binding;	K08819	CDK12_13; cyclin-dependent kinase 12/13 [EC:2.7.11.22 2.7.11.23]
ENSG00000164258	24.735056012905368	28.6474593924722	28.715976310704143	20.0855823667785	19.746042741096176	16.45767809278898	NDUFS4	protein_coding	chr5:53560633-53683338:+	gi|533157642|ref|XP_005392776.1|	624	5e-78	PREDICTED: NADH dehydrogenase [ubiquinone] iron-sulfur protein 4, mitochondrial [Chinchilla lanigera]	gi|968121925|ref|NR_134473.1|	833	0.0	Homo sapiens NADH:ubiquinone oxidoreductase subunit S4 (NDUFS4), transcript variant 2, non-coding RNA	O43181	244	2e-79	NADH dehydrogenase [ubiquinone] iron-sulfur protein 4, mitochondrial	.	.	.	.	pfam04800	ETC_C1_NDUFA4	ETC complex I subunit conserved region. Family of pankaryotic NADH-ubiquinone oxidoreductase subunits (EC:1.6.5.3) (EC:1.6.99.3) from complex I of the electron transport chain initially identified in Neurospora crassa as a 21 kDa protein.	GO:0001932|regulation of protein phosphorylation;GO:0006120|mitochondrial electron transport, NADH to ubiquinone;GO:0007420|brain development;GO:0032981|mitochondrial respiratory chain complex I assembly;GO:0045333|cellular respiration;GO:0048146|positive regulation of fibroblast proliferation;GO:0051591|response to cAMP;GO:0072593|reactive oxygen species metabolic process;	GO:0005739|mitochondrion;GO:0005743|mitochondrial inner membrane;GO:0005747|mitochondrial respiratory chain complex I;	GO:0005515|protein binding;GO:0008137|NADH dehydrogenase (ubiquinone) activity;	K03937	NDUFS4; NADH dehydrogenase (ubiquinone) Fe-S protein 4
ENSG00000258998	1.665386252168105	1.6351791962472009	1.7776553917553302	0.5723394574362558	0.6980290256827576	0.764977467922143	LINC02302	lncRNA	chr14:44763153-44782829:-	gi|355687735|gb|EHH26319.1|	173	1e-11	hypothetical protein EGK_16255, partial [Macaca mulatta]	gi|551877750|tpe|HG506149.1|	2904	0.0	TPA: Homo sapiens long non-coding RNA OTTHUMT00000410081.1 (RP11-398E10.1 gene), lincRNA	.	.	.	.	.	.	.	.	pfam13900	GVQW	Putative binding domain. This short domain is often found nested inside other longer domains. The function is not known, but the domain carries a highly conserved GVQW motif. The members are rich in proline and cysteine. This may be a binding domain.	.	.	.	.	.
ENSG00000177885	35.978012227212545	35.182028303370295	36.48893912498583	31.19444687734444	33.74921988282355	31.56294437303359	GRB2	protein_coding	chr17:75318076-75405709:-	gi|4504111|ref|NP_002077.1|	1170	8e-148	growth factor receptor-bound protein 2 isoform 1 [Homo sapiens]	gi|426346777|ref|XM_004041000.1|	3570	0.0	PREDICTED: Gorilla gorilla gorilla growth factor receptor-bound protein 2, transcript variant 2 (GRB2), mRNA	P62994	455	3e-149	Growth factor receptor-bound protein 2	.	.	.	.	pfam00017	SH2	SH2 domain.	GO:0007173|epidermal growth factor receptor signaling pathway;GO:0007265|Ras protein signal transduction;GO:0007568|aging;GO:0008286|insulin receptor signaling pathway;GO:0030154|cell differentiation;GO:0030838|positive regulation of actin filament polymerization;GO:0031532|actin cytoskeleton reorganization;GO:0031623|receptor internalization;GO:0042770|signal transduction in response to DNA dama…	GO:0005634|nucleus;GO:0005654|nucleoplasm;GO:0005730|nucleolus;GO:0005737|cytoplasm;GO:0005768|endosome;GO:0005794|Golgi apparatus;GO:0005829|cytosol;GO:0005886|plasma membrane;GO:0005911|cell-cell junction;GO:0008180|COP9 signalosome;GO:0012506|vesicle membrane;GO:0070062|extracellular exosome;GO:0070436|Grb2-EGFR complex;	GO:0001784|phosphotyrosine residue binding;GO:0003723|RNA binding;GO:0005154|epidermal growth factor receptor binding;GO:0005168|neurotrophin TRKA receptor binding;GO:0005515|protein binding;GO:0017124|SH3 domain binding;GO:0019901|protein kinase binding;GO:0019903|protein phosphatase binding;GO:0030674|protein binding, bridging;GO:0042802|identical protein binding;GO:0043560|insulin receptor sub…	K04364	GRB2; growth factor receptor-bound protein 2
ENSG00000141837	0.007444435381605354	0.011547012515089435	0.011417562821413221	0.018420566119180255	0.019830962380218527	0.0307135270329554	CACNA1A	protein_coding	chr19:13206442-13633025:-	gi|9711929|dbj|BAA94766.2|	10261	0.0	alpha1A-voltage-dependent calcium channel [Homo sapiens]	gi|291463272|ref|NM_001174080.1|	8607	0.0	Homo sapiens calcium voltage-gated channel subunit alpha1 A (CACNA1A), transcript variant 5, mRNA	O00555	3947	0.0	Voltage-dependent P/Q-type calcium channel subunit alpha-1A	.	.	.	.	pfam00520	Ion_trans	Ion transport protein. This family contains Sodium, Potassium, Calcium ion channels. This family is 6 transmembrane helices in which the last two helices flank a loop which determines ion selectivity. In some sub-families (e.g. Na channels) the domain is repeated four times, whereas in others (e.g. K channels) the protein forms as a tetramer in the membrane. A bacterial structure of the protein i…	GO:0006816|calcium ion transport;GO:0007204|positive regulation of cytosolic calcium ion concentration;GO:0007268|chemical synaptic transmission;GO:0008219|cell death;GO:0034765|regulation of ion transmembrane transport;GO:0050804|modulation of chemical synaptic transmission;GO:0070509|calcium ion import;GO:0070588|calcium ion transmembrane transport;GO:1904645|response to amyloid-beta;GO:1904646…	GO:0005634|nucleus;GO:0005737|cytoplasm;GO:0005886|plasma membrane;GO:0005891|voltage-gated calcium channel complex;GO:0016021|integral component of membrane;GO:0042995|cell projection;GO:0043025|neuronal cell body;GO:0045202|synapse;	GO:0001540|amyloid-beta binding;GO:0005245|voltage-gated calcium channel activity;GO:0005515|protein binding;GO:0008331|high voltage-gated calcium channel activity;GO:0019905|syntaxin binding;GO:0046872|metal ion binding;	K04344	CACNA1A, CAV2.1; voltage-dependent calcium channel P/Q type alpha-1A
ENSG00000187498	86.00971728077594	83.89466310032444	81.29686523140532	85.54105880272792	85.26181377445916	77.54455007572031	COL4A1	protein_coding	chr13:110148963-110307157:-	gi|180424|gb|AAA52006.1|	1273	7e-155	pro-alpha-1(IV), partial [Homo sapiens]	gi|734520329|ref|NM_001845.5|	6540	0.0	Homo sapiens collagen type IV alpha 1 (COL4A1), transcript variant 1, mRNA	P02462	509	5e-148	Collagen alpha-1(IV) chain	.	.	.	.	pfam01413	C4	C-terminal tandem repeated domain in type 4 procollagen. Duplicated domain in C-terminus of type 4 collagens. Mutations in alpha-5 collagen IV are associated with X-linked Alport syndrome.	GO:0001569|branching involved in blood vessel morphogenesis;GO:0007420|brain development;GO:0007528|neuromuscular junction development;GO:0030198|extracellular matrix organization;GO:0030855|epithelial cell differentiation;GO:0038063|collagen-activated tyrosine kinase receptor signaling pathway;GO:0048514|blood vessel morphogenesis;GO:0061304|retinal blood vessel morphogenesis;GO:0061333|renal tu…	GO:0005576|extracellular region;GO:0005587|collagen type IV trimer;GO:0005604|basement membrane;GO:0005615|extracellular space;GO:0005788|endoplasmic reticulum lumen;GO:0031012|extracellular matrix;GO:0062023|collagen-containing extracellular matrix;	GO:0005201|extracellular matrix structural constituent;GO:0005515|protein binding;GO:0030020|extracellular matrix structural constituent conferring tensile strength;GO:0048407|platelet-derived growth factor binding;	K06237	COL4A; collagen type IV alpha
ENSG00000258993	1.040412588554724	0.2521526265314317	0.0	0.5363342969248501	0.3149451699324364	0.8471907254242651	ENSG00000258993	processed_pseudogene	chr14:53023055-53023597:+	gi|338710781|ref|XP_003362418.1|	250	7e-26	PREDICTED: centromere protein W isoform X1 [Equus caballus]	gi|14270763|emb|AL352979.4|	191	4e-94	Human chromosome 14 DNA sequence BAC R-368P15 of library RPCI-11 from chromosome 14 of Homo sapiens (Human), complete sequence	Q5EE01	87.0	6e-22	Centromere protein W	.	.	.	.	pfam15510	CENP-W	Centromere kinetochore component W. CENP-W is a family of vertebral kinetochore proteins that associates directly with CENP-T. CENP-W members are histone-fold proteins. The histone fold region is critical for binding to centromeric DNA. Importantly, the CENP-T-W complex does not directly associate with CENP-A, but with histone H3 in the centromere region. CENP-T and -W form a hetero-tetramer with…	.	.	.	.	.
ENSG00000089775	1.9344080888821427	2.0791141459115994	1.790912136386118	0.5202732305957309	0.5728384165928703	0.6848506273270937	ZBTB25	protein_coding	chr14:64449106-64505213:-	gi|767981460|ref|XP_011535441.1|	2265	0.0	PREDICTED: zinc finger and BTB domain-containing protein 25 isoform X3 [Homo sapiens]	gi|14330253|emb|AL122035.6|	8581	0.0	Human chromosome 14 DNA sequence BAC C-2555O16 of library CalTech-D from chromosome 14 of Homo sapiens (Human), complete sequence	P24278	871	0.0	Zinc finger and BTB domain-containing protein 25	.	.	.	.	pfam13900	GVQW	Putative binding domain. This short domain is often found nested inside other longer domains. The function is not known, but the domain carries a highly conserved GVQW motif. The members are rich in proline and cysteine. This may be a binding domain.	GO:0000122|negative regulation of transcription by RNA polymerase II;GO:0006357|regulation of transcription by RNA polymerase II;	GO:0005654|nucleoplasm;	GO:0000978|RNA polymerase II proximal promoter sequence-specific DNA binding;GO:0001227|DNA-binding transcription repressor activity, RNA polymerase II-specific;GO:0003700|DNA-binding transcription factor activity;GO:0005515|protein binding;GO:0046872|metal ion binding;	K10504	ZBTB25; zinc finger and BTB domain-containing protein 25
ENSG00000187492	0.020070439657374012	0.03891390112668768	0.04397445760199764	0.12415611184670851	0.1215111792772755	0.3268605266788402	CDHR4	protein_coding	chr3:49790732-49799873:-	gi|767923209|ref|XP_011532000.1|	4006	0.0	PREDICTED: cadherin-related family member 4 isoform X2 [Homo sapiens]	gi|737674926|ref|NM_001007540.3|	2490	0.0	Homo sapiens cadherin related family member 4 (CDHR4), mRNA	A6H8M9	1519	0.0	Cadherin-related family member 4	.	.	.	.	pfam00028	Cadherin	Cadherin domain.	GO:0007155|cell adhesion;GO:0007156|homophilic cell adhesion via plasma membrane adhesion molecules;	GO:0005887|integral component of plasma membrane;	GO:0005509|calcium ion binding;	K16504	CDHR4, CDH29; cadherin-related family member 4
ENSG00000177888	5.448170448742378	5.238580491978621	4.84939617426136	2.8314359930465773	2.267685057523664	2.5959105605512653	ZBTB41	protein_coding	chr1:197153682-197201293:-	gi|61743930|ref|NP_919290.2|	4428	0.0	zinc finger and BTB domain-containing protein 41 [Homo sapiens]	gi|61743929|ref|NM_194314.2|	8474	0.0	Homo sapiens zinc finger and BTB domain containing 41 (ZBTB41), transcript variant 1, mRNA	Q5SVQ8	1709	0.0	Zinc finger and BTB domain-containing protein 41	SPAC144.09c	91.3	4e-18	COG5048	pfam00651	BTB	BTB/POZ domain. The BTB (for BR-C, ttk and bab) or POZ (for Pox virus and Zinc finger) domain is present near the N-terminus of a fraction of zinc finger (pfam00096) proteins and in proteins that contain the pfam01344 motif such as Kelch and a family of pox virus proteins. The BTB/POZ domain mediates homomeric dimerization and in some instances heteromeric dimerization. The structure of the dimer…	GO:0006357|regulation of transcription by RNA polymerase II;	GO:0005634|nucleus;	GO:0000978|RNA polymerase II proximal promoter sequence-specific DNA binding;GO:0000981|DNA-binding transcription factor activity, RNA polymerase II-specific;GO:0046872|metal ion binding;	K10513	ZBTB41; zinc finger and BTB domain-containing protein 41
ENSG00000177889	18.47300255486248	18.033867761274188	18.60595934212355	33.24101605351266	33.0424243677369	32.67356894538372	UBE2N	protein_coding	chr12:93405673-93441947:-	gi|345792094|ref|XP_854608.2|	876	8e-104	PREDICTED: ubiquitin-conjugating enzyme E2 N-like [Canis lupus familiaris]	gi|23306054|gb|AC025260.29|	4400	0.0	Homo sapiens 12 BAC RP11-356O22 (Roswell Park Cancer Institute Human BAC Library) complete sequence	Q5R7J6	314	6e-97	Ubiquitin-conjugating enzyme E2 N	YDR092w	228	5e-67	COG5078	pfam00179	UQ_con	Ubiquitin-conjugating enzyme. Proteins destined for proteasome-mediated degradation may be ubiquitinated. Ubiquitination follows conjugation of ubiquitin to a conserved cysteine residue of UBC homologues. TSG101 is one of several UBC homologues that lacks this active site cysteine.	GO:0000209|protein polyubiquitination;GO:0000724|double-strand break repair via homologous recombination;GO:0000729|DNA double-strand break processing;GO:0006282|regulation of DNA repair;GO:0006301|postreplication repair;GO:0006511|ubiquitin-dependent protein catabolic process;GO:0016567|protein ubiquitination;GO:0016574|histone ubiquitination;GO:0031058|positive regulation of histone modificatio…	GO:0000151|ubiquitin ligase complex;GO:0001650|fibrillar center;GO:0005634|nucleus;GO:0005654|nucleoplasm;GO:0005737|cytoplasm;GO:0005829|cytosol;GO:0031372|UBC13-MMS2 complex;GO:0032991|protein-containing complex;GO:0035370|UBC13-UEV1A complex;GO:0070062|extracellular exosome;	GO:0003723|RNA binding;GO:0004842|ubiquitin-protein transferase activity;GO:0005515|protein binding;GO:0005524|ATP binding;GO:0031625|ubiquitin protein ligase binding;GO:0043130|ubiquitin binding;GO:0061631|ubiquitin conjugating enzyme activity;	K10580	UBE2N, BLU, UBC13; ubiquitin-conjugating enzyme E2 N [EC:2.3.2.23]
ENSG00000198892	6.723754823993114	6.224910759745346	6.150521684177674	3.2234785804973134	3.37869750328879	2.9565227356642723	SHISA4	protein_coding	chr1:201888680-201892587:+	gi|16306971|gb|AAH09558.1|	822	3e-104	SHISA4 protein, partial [Homo sapiens]	gi|269973883|ref|NM_198149.2|	1432	0.0	Homo sapiens shisa family member 4 (SHISA4), transcript variant 1, mRNA	Q96DD7	285	2e-92	Protein shisa-4	.	.	.	.	pfam13908	Shisa	Wnt and FGF inhibitory regulator. Shisa is a transcription factor-type molecule that physically interacts with immature forms of the Wnt receptor Frizzled and the FGF receptor within the endoplasmic reticulum to inhibit their post-translational maturation and trafficking to the cell surface.	.	GO:0016021|integral component of membrane;	GO:0005515|protein binding;	.	.
ENSG00000221214	2.9202489701479184	0.0	0.0	0.7526964280706704	0.0	0.0	MIR548E	miRNA	chr10:110988926-110989013:+	.	.	.	.	gi|332978841|ref|NG_028922.1|	88	2e-37	Homo sapiens SHOC2 leucine-rich repeat scaffold protein (SHOC2), RefSeqGene (LRG_753) on chromosome 10	.	.	.	.	.	.	.	.	pfam13919	ASXH	Asx homology domain. A conserved alpha helical domain with a characteristic LXXLL motif. The LXXLL motif is detected in diverse transcription factors, coactivators and corepressors and is implicated in mediating interactions between them. The ASXH domain is found in animals, fungi and plants and is predicted to play a role in mediating contact between transcription factors and chromatin-associate…	.	.	.	.	.
ENSG00000198890	10.53981102958456	10.92082321456996	12.82752659886401	6.043770766222747	5.664078434001502	5.930530283206129	PRMT6	protein_coding	chr1:107056674-107067636:+	gi|810515928|pdb|4Y2H|A	1660	0.0	Chain A, Crystal Structure Of Human Protein Arginine Methyltransferase Prmt6 Bound To Sah And An Aryl Pyrazole Inhibitor	gi|966919076|ref|XM_015146177.1|	1316	0.0	PREDICTED: Macaca mulatta protein arginine methyltransferase 6 (PRMT6), transcript variant X3, mRNA	Q96LA8	643	0.0	Protein arginine N-methyltransferase 6	YBR034c	199	1e-55	COG0500	pfam12847	Methyltransf_18	Methyltransferase domain. Protein in this family function as methyltransferases.	GO:0000122|negative regulation of transcription by RNA polymerase II;GO:0006284|base-excision repair;GO:0010821|regulation of mitochondrion organization;GO:0016571|histone methylation;GO:0019919|peptidyl-arginine methylation, to asymmetrical-dimethyl arginine;GO:0031064|negative regulation of histone deacetylation;GO:0034970|histone H3-R2 methylation;GO:0043985|histone H4-R3 methylation;GO:004565…	GO:0005634|nucleus;GO:0005654|nucleoplasm;GO:0005730|nucleolus;	GO:0003682|chromatin binding;GO:0005515|protein binding;GO:0008469|histone-arginine N-methyltransferase activity;GO:0016274|protein-arginine N-methyltransferase activity;GO:0035241|protein-arginine omega-N monomethyltransferase activity;GO:0035242|protein-arginine omega-N asymmetric methyltransferase activity;GO:0042054|histone methyltransferase activity;GO:0042393|histone binding;GO:0044020|hist…	K11437	PRMT6; type I protein arginine methyltransferase [EC:2.1.1.319]
ENSG00000221216	0.5398779608676825	0.5233756197753247	0.5914379780840102	0.0	0.0	0.0	RNU6ATAC27P	snRNA	chr1:28481362-28481480:+	.	.	.	.	gi|953266612|ref|NG_045288.1|	119	2e-54	Homo sapiens RNA, U6atac small nuclear 27, pseudogene (RNU6ATAC27P) on chromosome 1	.	.	.	.	.	.	.	.	pfam00079	Serpin	Serpin (serine protease inhibitor). Structure is a multi-domain fold containing a bundle of helices and a beta sandwich.	.	.	.	.	.
ENSG00000279882	0.0	0.34033715165717837	0.0	0.0	0.0	0.0	ENSG00000279882	TEC	chr19:27639300-27639665:-	gi|120431466|gb|ABM21708.1|	635	6e-83	env protein [Homo sapiens]	gi|357197689|gb|JN675080.1|	366	0.0	Homo sapiens isolate HML-2_19q11 endogenous virus HERV-K, complete sequence	P61565	253	1e-79	Endogenous retrovirus group K member 21 Env polyprotein	.	.	.	.	pfam07143	CrtC	Hydroxyneurosporene synthase (CrtC). This family consists of several purple photosynthetic bacterial hydroxyneurosporene synthase (CrtC) proteins. The enzyme catalyses the conversion of various acyclic carotenes including 1-hydroxy derivatives. This broad substrate specificity reflects the participation of CrtC in 1'-HO-spheroidene and in spirilloxanthin biosynthesis. This family also contains th…	.	.	.	.	.
ENSG00000198894	3.644355478207742	4.041043629978403	4.05916529978508	0.7916807052217409	0.9740535306846095	1.2439179322646297	CIPC	protein_coding	chr14:77098126-77117287:+	gi|32307175|ref|NP_219494.2|	1814	0.0	CLOCK-interacting pacemaker [Homo sapiens]	gi|32307174|ref|NM_033426.2|	4319	0.0	Homo sapiens CLOCK-interacting pacemaker (CIPC), mRNA	Q9C0C6	703	0.0	CLOCK-interacting pacemaker	.	.	.	.	pfam13900	GVQW	Putative binding domain. This short domain is often found nested inside other longer domains. The function is not known, but the domain carries a highly conserved GVQW motif. The members are rich in proline and cysteine. This may be a binding domain.	GO:0042754|negative regulation of circadian rhythm;GO:0045892|negative regulation of transcription, DNA-templated;GO:0048511|rhythmic process;	GO:0005634|nucleus;GO:0005654|nucleoplasm;GO:0005730|nucleolus;GO:0005829|cytosol;	GO:0005515|protein binding;	.	.
ENSG00000198898	10.165034895132477	11.253576543371729	10.277931154041658	9.949840832632082	9.668154308346589	9.485876842200645	CAPZA2	protein_coding	chr7:116811070-116922049:+	gi|426227627|ref|XP_004007919.1|	1469	0.0	PREDICTED: F-actin-capping protein subunit alpha-2 isoform X1 [Ovis aries]	gi|3645947|gb|AC002543.1|	4325	0.0	Homo sapiens BAC clone CTA-300C3 from 7, complete sequence	Q5R4P6	565	0.0	F-actin-capping protein subunit alpha-2	.	.	.	.	pfam01267	F-actin_cap_A	F-actin capping protein alpha subunit.	GO:0030036|actin cytoskeleton organization;GO:0051016|barbed-end actin filament capping;GO:0065003|protein-containing complex assembly;	GO:0005576|extracellular region;GO:0005829|cytosol;GO:0005903|brush border;GO:0008290|F-actin capping protein complex;GO:0015629|actin cytoskeleton;GO:0016020|membrane;GO:0030863|cortical cytoskeleton;GO:0070062|extracellular exosome;	GO:0005515|protein binding;GO:0051015|actin filament binding;	K10364	CAPZA; capping protein (actin filament) muscle Z-line, alpha
ENSG00000198899	1980.6663683136887	2005.1780398903163	2038.985469140548	851.8445637294831	886.0915297239052	804.760278916122	MT-ATP6	protein_coding	chrMT:8527-9207:+	gi|513789137|gb|AGO22236.1|	698	3e-89	ATP synthase F0 subunit 6 (mitochondrion) [Homo sapiens]	gi|933907744|gb|KT828339.1|	681	0.0	Homo sapiens haplogroup H2a2a1 mitochondrion, complete genome	P00846	272	2e-90	ATP synthase subunit a	RP023	68.6	2e-13	COG0356	pfam00119	ATP-synt_A	ATP synthase A chain.	GO:0007568|aging;GO:0015986|ATP synthesis coupled proton transport;GO:0042776|mitochondrial ATP synthesis coupled proton transport;GO:0055093|response to hyperoxia;	GO:0005743|mitochondrial inner membrane;GO:0005753|mitochondrial proton-transporting ATP synthase complex;GO:0016021|integral component of membrane;GO:0045259|proton-transporting ATP synthase complex;GO:0045263|proton-transporting ATP synthase complex, coupling factor F(o);	GO:0005515|protein binding;GO:0046933|proton-transporting ATP synthase activity, rotational mechanism;	K02126	ATPeF0A, MTATP6, ATP6; F-type H+-transporting ATPase subunit a
ENSG00000016602	0.0	0.0	0.020418079313025014	0.05764776820732724	0.0	0.0	CLCA4	protein_coding	chr1:86547078-86580754:+	gi|150036262|ref|NP_036260.2|	4615	0.0	calcium-activated chloride channel regulator 4 precursor [Homo sapiens]	gi|150036261|ref|NM_012128.3|	3211	0.0	Homo sapiens chloride channel accessory 4 (CLCA4), transcript variant 1, mRNA	Q14CN2	1782	0.0	Calcium-activated chloride channel regulator 4	.	.	.	.	pfam08434	CLCA_N	Calcium-activated chloride channel. The CLCA family of calcium-activated chloride channels has been identified in many epithelial and endothelial cell types as well as in smooth muscle cells and has four or five putative transmembrane regions. Additionally to their role as chloride channels some CLCA proteins function as adhesion molecules and may also have roles as tumor suppressors. The domain …	GO:0006508|proteolysis;GO:0006821|chloride transport;GO:0034220|ion transmembrane transport;	GO:0005576|extracellular region;GO:0005886|plasma membrane;GO:0005887|integral component of plasma membrane;GO:0016324|apical plasma membrane;	GO:0004222|metalloendopeptidase activity;GO:0005229|intracellular calcium activated chloride channel activity;GO:0005254|chloride channel activity;GO:0046872|metal ion binding;	K05030	CLCA3_4; calcium-activated chloride channel regulator 3/4
ENSG00000012983	15.018863568897949	15.233544787407755	14.856172958732921	14.663082500610484	14.00861989031274	14.622161718851885	MAP4K5	protein_coding	chr14:50418501-50561126:-	gi|193784933|dbj|BAG54086.1|	2588	0.0	unnamed protein product [Homo sapiens]	gi|34530605|dbj|AK124738.1|	4774	0.0	Homo sapiens cDNA FLJ42748 fis, clone BRAWH3000329, highly similar to Mitogen-activated protein kinase kinase kinase kinase 5 (EC 2.7.11.1)	Q9Y4K4	973	0.0	Mitogen-activated protein kinase kinase kinase kinase 5	.	.	.	.	pfam00780	CNH	CNH domain. Domain found in NIK1-like kinase, mouse citron and yeast ROM1, ROM2. Unpublished observations.	GO:0000165|MAPK cascade;GO:0006468|protein phosphorylation;GO:0035556|intracellular signal transduction;	GO:0005737|cytoplasm;	GO:0004672|protein kinase activity;GO:0004674|protein serine/threonine kinase activity;GO:0005515|protein binding;GO:0005524|ATP binding;GO:0008349|MAP kinase kinase kinase kinase activity;	K08833	MAP4K5, KHS1; mitogen-activated protein kinase kinase kinase kinase 5 [EC:2.7.11.1]
ENSG00000176678	1.0628611958321903	1.4027968824235184	1.122282150958696	1.0562054721183016	1.1784235060736885	1.3207979783456503	FOXL1	protein_coding	chr16:86576368-86583478:+	gi|22779860|ref|NP_005241.1|	921	8e-109	forkhead box protein L1 [Homo sapiens]	gi|428229687|ref|NG_032995.1|	4930	0.0	Homo sapiens forkhead box L1 (FOXL1), RefSeqGene on chromosome 16	Q12952	359	3e-110	Forkhead box protein L1	SPBC4C3.05	99.4	4e-20	COG5025	pfam00250	Fork_head	Fork head domain.	GO:0006357|regulation of transcription by RNA polymerase II;GO:0007275|multicellular organism development;GO:0007495|visceral mesoderm-endoderm interaction involved in midgut development;GO:0007507|heart development;GO:0009653|anatomical structure morphogenesis;GO:0030111|regulation of Wnt signaling pathway;GO:0030154|cell differentiation;GO:0030166|proteoglycan biosynthetic process;GO:0061146|Pe…	GO:0000785|chromatin;GO:0005634|nucleus;	GO:0000978|RNA polymerase II proximal promoter sequence-specific DNA binding;GO:0000981|DNA-binding transcription factor activity, RNA polymerase II-specific;GO:0003677|DNA binding;GO:0003700|DNA-binding transcription factor activity;GO:0008301|DNA binding, bending;GO:0043565|sequence-specific DNA binding;	K09405	FOXL; forkhead box protein L
ENSG00000103018	12.316783889076941	13.230400528458825	12.531499442206645	15.335678304137671	15.679429846831756	13.854084501791332	CYB5B	protein_coding	chr16:69424619-69466264:+	gi|83921614|ref|NP_085056.2|	766	7e-91	cytochrome b5 type B [Homo sapiens]	gi|83921613|ref|NM_030579.2|	4262	0.0	Homo sapiens cytochrome b5 type B (outer mitochondrial membrane) (CYB5B), mRNA	O43169	299	3e-92	Cytochrome b5 type B	SPCC16A11.10c	94.0	1e-20	COG5274	pfam00173	Cyt-b5	Cytochrome b5-like Heme/Steroid binding domain. This family includes heme binding domains from a diverse range of proteins. This family also includes proteins that bind to steroids. The family includes progesterone receptors. Many members of this subfamily are membrane anchored by an N-terminal transmembrane alpha helix. This family also includes a domain in some chitin synthases. There is no kno…	GO:0006805|xenobiotic metabolic process;GO:0006809|nitric oxide biosynthetic process;GO:0006979|response to oxidative stress;GO:0022900|electron transport chain;GO:0050790|regulation of catalytic activity;	GO:0005741|mitochondrial outer membrane;GO:0016020|membrane;GO:0016021|integral component of membrane;GO:0043231|intracellular membrane-bounded organelle;GO:1903958|nitric-oxide synthase complex;	GO:0005515|protein binding;GO:0008047|enzyme activator activity;GO:0020037|heme binding;GO:0046872|metal ion binding;GO:0050421|nitrite reductase (NO-forming) activity;	K23490	CYB5; cytochrome b5
ENSG00000117862	4.800465136681703	4.2622950264105	4.398819961999826	2.0120963174961775	2.3630784764937585	1.680478530424319	TXNDC12	protein_coding	chr1:52020131-52055191:-	gi|7705696|ref|NP_056997.1|	914	5e-119	thioredoxin domain-containing protein 12 precursor [Homo sapiens]	gi|379030591|ref|NM_015913.3|	1416	0.0	Homo sapiens thioredoxin domain containing 12 (endoplasmic reticulum) (TXNDC12), transcript variant 1, mRNA	O95881	356	2e-120	Thioredoxin domain-containing protein 12	.	.	.	.	pfam13899	Thioredoxin_7	Thioredoxin-like. Thioredoxins are small enzymes that participate in redox reactions, via the reversible oxidation of an active centre disulfide bond.	GO:0060548|negative regulation of cell death;GO:1902236|negative regulation of endoplasmic reticulum stress-induced intrinsic apoptotic signaling pathway;	GO:0005783|endoplasmic reticulum;GO:0005788|endoplasmic reticulum lumen;	GO:0005515|protein binding;GO:0015035|protein disulfide oxidoreductase activity;GO:0019153|protein-disulfide reductase (glutathione) activity;	K05360	TXNDC12; protein-disulfide reductase (glutathione) [EC:1.8.4.2]
ENSG00000117868	21.550927240671776	21.33091147776612	22.042438490900228	10.62894736240905	10.006142605893723	10.416618565350854	ESYT2	protein_coding	chr7:158730995-158830253:-	gi|45387945|ref|NP_065779.1|	4223	0.0	extended synaptotagmin-2 [Homo sapiens]	gi|197245447|ref|NM_020728.2|	5957	0.0	Homo sapiens extended synaptotagmin protein 2 (ESYT2), mRNA	A0FGR8	1549	0.0	Extended synaptotagmin-2	SPAPYUK71.03c	68.2	3e-10	COG5038	pfam13900	GVQW	Putative binding domain. This short domain is often found nested inside other longer domains. The function is not known, but the domain carries a highly conserved GVQW motif. The members are rich in proline and cysteine. This may be a binding domain.	GO:0006869|lipid transport;GO:0006897|endocytosis;GO:0061817|endoplasmic reticulum-plasma membrane tethering;	GO:0005789|endoplasmic reticulum membrane;GO:0005887|integral component of plasma membrane;GO:0016020|membrane;GO:0031227|intrinsic component of endoplasmic reticulum membrane;GO:0031234|extrinsic component of cytoplasmic side of plasma membrane;GO:0044232|organelle membrane contact site;	GO:0005509|calcium ion binding;GO:0005515|protein binding;GO:0005544|calcium-dependent phospholipid binding;GO:0008429|phosphatidylethanolamine binding;GO:0031210|phosphatidylcholine binding;GO:0035091|phosphatidylinositol binding;GO:0042802|identical protein binding;GO:0045296|cadherin binding;	.	.
ENSG00000149633	0.14333398514855922	0.09263514936033262	0.09595839282498381	0.6403703869951761	0.4338888899106383	0.5273765765975624	KIAA1755	protein_coding	chr20:38210503-38260772:-	gi|426391684|ref|XP_004062198.1|	5971	0.0	PREDICTED: uncharacterized protein KIAA1755 homolog [Gorilla gorilla gorilla]	gi|71274185|ref|NM_001029864.1|	6375	0.0	Homo sapiens KIAA1755 (KIAA1755), mRNA	.	.	.	.	.	.	.	.	pfam13716	CRAL_TRIO_2	Divergent CRAL/TRIO domain. This family includes divergent members of the CRAL-TRIO domain family. This family includes ECM25 that contains a divergent CRAL-TRIO domain identified by Gallego and colleagues.	.	.	.	.	.
ENSG00000249506	0.0	0.0	0.0	0.0	0.0	0.035991762844821716	ZEB2P1	transcribed_processed_pseudogene	chr4:16360686-16397323:-	gi|817316424|ref|XP_012328874.1|	873	6e-104	PREDICTED: zinc finger E-box-binding homeobox 2 isoform X9 [Aotus nancymaae]	gi|302488652|ref|NG_025087.1|	1141	0.0	Homo sapiens zinc finger E-box binding homeobox 2 pseudogene 1 (ZEB2P1) on chromosome 4	O60315	340	2e-104	Zinc finger E-box-binding homeobox 2	.	.	.	.	pfam13465	zf-H2C2_2	Zinc-finger double domain.	.	.	.	.	.
ENSG00000265972	820.3776672624589	836.4998968234535	820.1626670990842	164.63751527020582	166.5263847250556	146.21993200641322	TXNIP	protein_coding	chr1:145992435-145996579:-	gi|171184421|ref|NP_006463.3|	1963	0.0	thioredoxin-interacting protein isoform 1 [Homo sapiens]	gi|928192547|ref|NM_006472.5|	2905	0.0	Homo sapiens thioredoxin interacting protein (TXNIP), transcript variant 1, mRNA	Q9H3M7	760	0.0	Thioredoxin-interacting protein	.	.	.	.	pfam00339	Arrestin_N	Arrestin (or S-antigen), N-terminal domain. Ig-like beta-sandwich fold. Scop reports duplication with C-terminal domain.	GO:0000122|negative regulation of transcription by RNA polymerase II;GO:0006606|protein import into nucleus;GO:0007049|cell cycle;GO:0009410|response to xenobiotic stimulus;GO:0009612|response to mechanical stimulus;GO:0009749|response to glucose;GO:0015031|protein transport;GO:0030216|keratinocyte differentiation;GO:0032355|response to estradiol;GO:0032570|response to progesterone;GO:0042127|reg…	GO:0005634|nucleus;GO:0005737|cytoplasm;GO:0005758|mitochondrial intermembrane space;GO:0005829|cytosol;	GO:0004857|enzyme inhibitor activity;GO:0005515|protein binding;GO:0031625|ubiquitin protein ligase binding;	K20910	TXNIP; thioredoxin-interacting protein
ENSG00000207300	0.0	0.0	0.0	0.0	0.0	0.6172746583474733	Y_RNA	misc_RNA	chr6:137784374-137784486:+	.	.	.	.	gi|14018271|emb|AL357060.31|	113	4e-51	Human DNA sequence from clone RP11-356I2 on chromosome 6, complete sequence	.	.	.	.	.	.	.	.	pfam14391	DUF4421	Domain of unknown function (DUF4421). This family of proteins is functionally uncharacterized. This family of proteins is found in bacteria. Proteins in this family are typically between 336 and 370 amino acids in length.	.	.	.	.	.
ENSG00000224186	0.21254142880475074	0.06555968289817225	0.21167253952480364	0.1693283994577027	0.11697963454633349	0.1783134764940596	C5orf66	lncRNA	chr5:135033280-135358219:+	gi|119582627|gb|EAW62223.1|	444	7e-48	hCG2045138 [Homo sapiens]	gi|685843917|tpe|LN608067.1|	3246	0.0	TPA: Homo sapiens long non-coding RNA OTTHUMT00000411867.4 (C5orf66 gene), antisense	.	.	.	.	.	.	.	.	pfam12004	DUF3498	Domain of unknown function (DUF3498). This presumed domain is functionally uncharacterized. This domain is found in eukaryotes. This domain is typically between 433 to 538 amino acids in length. This domain is found associated with pfam00616, pfam00168. This domain has two conserved sequence motifs: DLQ and PLSFQNP.	.	.	.	.	.
ENSG00000224187	0.0	0.036358259634129385	0.0	0.0	0.0	0.04071922731655837	LINC01991	lncRNA	chr3:187958775-187976407:-	gi|119598543|gb|EAW78137.1|	278	8e-27	hCG1645014, isoform CRA_a [Homo sapiens]	gi|551851866|tpe|HG496481.1|	1524	0.0	TPA: Homo sapiens long non-coding RNA OTTHUMT00000344054.1 (RP11-132N15.3 gene), lincRNA	.	.	.	.	.	.	.	.	pfam13952	DUF4216	Domain of unknown function (DUF4216). This DUF is sometimes found at the C-terminal end of proteins carrying a Transposase_21 domain, pfam02992.	.	.	.	.	.
ENSG00000224183	3.0784291226975973	4.1521132502175755	3.3724286375332	3.449858628657239	3.40337624258239	3.0516515922053213	SDHDP6	processed_pseudogene	chr1:25294164-25294643:-	gi|724918229|ref|XP_010380657.1|	793	1e-105	PREDICTED: succinate dehydrogenase [ubiquinone] cytochrome b small subunit, mitochondrial isoform X1 [Rhinopithecus roxellana]	gi|1002167047|gb|KT099190.2|	480	0.0	Homo sapiens RhD (RHD) gene, RHD-CE(5-6)-D allele, complete cds	Q5RC29	290	2e-99	Succinate dehydrogenase [ubiquinone] cytochrome b small subunit, mitochondrial	.	.	.	.	pfam05328	CybS	CybS. This family consists of several eukaryotic succinate dehydrogenase [ubiquinone] cytochrome B small subunit, mitochondrial precursor (CybS) proteins. SDHD encodes the small subunit (cybS) of cytochrome b in succinate-ubiquinone oxidoreductase (mitochondrial complex II). Mitochondrial complex II is involved in the Krebs cycle and in the aerobic electron transport chain. It contains four prote…	.	.	.	.	.
ENSG00000111424	1.766354329493771	1.9538495555306532	1.6497513005173827	2.2530483141262363	2.3033071504258684	2.261962406831277	VDR	protein_coding	chr12:47841537-47943048:-	gi|323714265|ref|NP_001017536.1|	2202	0.0	vitamin D3 receptor isoform VDRB1 [Homo sapiens]	gi|63054843|ref|NM_000376.2|	4579	0.0	Homo sapiens vitamin D (1,25- dihydroxyvitamin D3) receptor (VDR), transcript variant 1, mRNA	P11473	790	0.0	Vitamin D3 receptor	.	.	.	.	pfam00105	zf-C4	Zinc finger, C4 type (two domains). In nearly all cases, this is the DNA binding domain of a nuclear hormone receptor. The alignment contains two Zinc finger domains that are too dissimilar to be aligned with each other.	GO:0000122|negative regulation of transcription by RNA polymerase II;GO:0000902|cell morphogenesis;GO:0001501|skeletal system development;GO:0006816|calcium ion transport;GO:0006874|cellular calcium ion homeostasis;GO:0007275|multicellular organism development;GO:0007595|lactation;GO:0008285|negative regulation of cell proliferation;GO:0010628|positive regulation of gene expression;GO:0010629|neg…	GO:0000785|chromatin;GO:0005634|nucleus;GO:0005654|nucleoplasm;GO:0005829|cytosol;GO:0043235|receptor complex;GO:0090575|RNA polymerase II transcription factor complex;	GO:0000978|RNA polymerase II proximal promoter sequence-specific DNA binding;GO:0000981|DNA-binding transcription factor activity, RNA polymerase II-specific;GO:0003677|DNA binding;GO:0003700|DNA-binding transcription factor activity;GO:0004879|nuclear receptor activity;GO:0005515|protein binding;GO:0008270|zinc ion binding;GO:0038186|lithocholic acid receptor activity;GO:0046965|retinoid X recep…	K08539	VDR, NR1I1; vitamin D3 receptor
ENSG00000266066	0.1401209974771084	0.11885820372760236	0.09593936667393296	0.32504665814175077	0.12724883910574444	0.1711473084894712	POLRMTP1	processed_pseudogene	chr17:62136972-62140639:-	gi|347948643|pdb|3SPA|A	4733	0.0	Chain A, Crystal Structure Of Human Mitochondrial Rna Polymerase	gi|226423856|ref|NG_011773.1|	3668	0.0	Homo sapiens polymerase (RNA) mitochondrial pseudogene 1 (POLRMTP1) on chromosome 17	O00411	1822	0.0	DNA-directed RNA polymerase, mitochondrial	YFL036w	446	3e-133	COG5108	pfam00940	RNA_pol	DNA-dependent RNA polymerase. This is a family of single chain RNA polymerases.	.	.	.	.	.
ENSG00000252101	0.0	0.0	0.0	0.0	0.874061314306874	0.0	RNU6-758P	snRNA	chr16:75286712-75286800:-	.	.	.	.	gi|937347274|ref|NG_042993.1|	89	6e-38	Homo sapiens RNA, U6 small nuclear 758, pseudogene (RNU6-758P) on chromosome 16	.	.	.	.	.	.	.	.	pfam14266	DUF4356	Domain of unknown function (DUF4356). This family of proteins is found in bacteria. Proteins in this family are approximately 540 amino acids in length.	.	.	.	.	.
ENSG00000285911	0.0	0.0	0.0	0.16497455957713325	0.0	0.0	ENSG00000285911	lncRNA	chr9:19386927-19408532:-	.	.	.	.	gi|13169552|emb|AL391834.8|	693	0.0	Human DNA sequence from clone RP11-513M16 on chromosome 9, complete sequence	.	.	.	.	.	.	.	.	pfam09297	zf-NADH-PPase	NADH pyrophosphatase zinc ribbon domain. This domain is found in between two duplicated NUDIX domains. It has a zinc ribbon structure.	.	.	.	.	.
ENSG00000242325	0.0	0.156486680284582	0.0	0.8321267043997361	0.9772796102174846	0.8762818642369912	RPS12P31	processed_pseudogene	chr19:32636078-32636475:+	gi|444521624|gb|ELV13195.1|	175	6e-26	40S ribosomal protein S12 [Tupaia chinensis]	gi|224494274|ref|NG_010757.1|	398	0.0	Homo sapiens ribosomal protein S12 pseudogene 31 (RPS12P31) on chromosome 19	P63324	86.7	1e-20	40S ribosomal protein S12	SPBC1685.02c	46.2	5e-12	COG1358	pfam01248	Ribosomal_L7Ae	Ribosomal protein L7Ae/L30e/S12e/Gadd45 family. This family includes: Ribosomal L7A from metazoa, Ribosomal L8-A and L8-B from fungi, 30S ribosomal protein HS6 from archaebacteria, 40S ribosomal protein S12 from eukaryotes, Ribosomal protein L30 from eukaryotes and archaebacteria. Gadd45 and MyD118.	.	.	.	.	.
ENSG00000266365	0.0	0.0	0.0	0.23571987782996084	0.09227930839064268	0.0	ENSG00000266365	unprocessed_pseudogene	chr17:62231470-62247153:-	gi|859776473|ref|XP_012909091.1|	1436	0.0	PREDICTED: ribosomal protein S6 kinase beta-1 isoform X5 [Mustela putorius furo]	gi|694968909|ref|XM_003315664.3|	784	0.0	PREDICTED: Pan troglodytes ribosomal protein S6 kinase, 70kDa, polypeptide 1 (RPS6KB1), transcript variant X4, mRNA	P67998	555	0.0	Ribosomal protein S6 kinase beta-1	.	.	.	.	pfam00069	Pkinase	Protein kinase domain.	.	.	.	.	.
ENSG00000286300	0.0	0.0	0.0	0.10242879227353453	0.0	0.0	ENSG00000286300	lncRNA	chr7:34124948-34128126:-	.	.	.	.	gi|363807289|ref|NG_031933.1|	1883	0.0	Homo sapiens BMP binding endothelial regulator (BMPER), RefSeqGene on chromosome 7	.	.	.	.	.	.	.	.	pfam05805	L6_membrane	L6 membrane protein. This family consists of several eukaryotic L6 membrane proteins. L6, IL-TMP, and TM4SF5 are cell surface proteins predicted to have four transmembrane domains. Previous sequence analysis led to their assignment as members of the tetraspanin superfamily it has now been found that that they are not significantly related to genuine tetraspanins, but instead constitute their own …	.	.	.	.	.
ENSG00000081665	3.2739123402350367	3.3109805251027224	3.3504276191639653	5.222862412079761	4.918553901112195	4.5784601847733635	ZNF506	protein_coding	chr19:19785839-19821751:-	gi|149944540|ref|NP_001092739.1|	2369	0.0	zinc finger protein 506 isoform 1 [Homo sapiens]	gi|12052731|emb|AL136548.1|	4032	0.0	Homo sapiens mRNA; cDNA DKFZp761G18121 (from clone DKFZp761G18121)	Q5JVG8	917	0.0	Zinc finger protein 506	.	.	.	.	pfam13900	GVQW	Putative binding domain. This short domain is often found nested inside other longer domains. The function is not known, but the domain carries a highly conserved GVQW motif. The members are rich in proline and cysteine. This may be a binding domain.	GO:0006355|regulation of transcription, DNA-templated;GO:0006357|regulation of transcription by RNA polymerase II;	GO:0005730|nucleolus;	GO:0000978|RNA polymerase II proximal promoter sequence-specific DNA binding;GO:0000981|DNA-binding transcription factor activity, RNA polymerase II-specific;GO:0046872|metal ion binding;	K09228	KRAB; KRAB domain-containing zinc finger protein
ENSG00000260807	0.13161685499258224	0.15949218630797346	0.03604666806248257	0.2035460763233362	0.03984197540246442	0.1428978978607211	CEROX1	lncRNA	chr16:975761-981596:-	gi|119606099|gb|EAW85693.1|	1465	0.0	hCG2038700, partial [Homo sapiens]	gi|666670787|tpe|HG507574.2|	3726	0.0	TPA: Homo sapiens long non-coding RNA OTTHUMT00000420706.2 (RP11-161M6.2 gene), lincRNA	.	.	.	.	.	.	.	.	pfam15449	Retinal	Retinal protein. This family of proteins is found in the photoreceptor cells of the retina. Mutations of the gene encoding this protein have been associated with retinal disorders such as retinitis pigmentosa and late-onset progressive retinal atrophy. The function of this family of proteins is unknown, but it is likely to be important in the development and function of the retina.	.	.	.	.	.
ENSG00000260806	0.467394345751188	0.12357479911361834	0.37238687508993235	0.30665410032508794	0.3086962578306023	0.23066149600947253	PAPOLA-DT	lncRNA	chr14:96500810-96502321:-	gi|119602056|gb|EAW81650.1|	242	1e-21	hCG2029142, partial [Homo sapiens]	gi|551877682|tpe|HG506534.1|	1512	0.0	TPA: Homo sapiens long non-coding RNA OTTHUMT00000413410.1 (RP11-872J21.3 gene), antisense	.	.	.	.	.	.	.	.	pfam15498	Dendrin	Nephrin and CD2AP-binding protein, Dendrin. Dendrin is a family of eukaryotic proteins found in the podocytes of the kidneys. Dendrin, originally identified in telencephalic dendrites, is a constituent of the slit diaphragm, SD, complex of podocytes, where it directly binds to nephrin and CD2AP. Kidney podocytes and their slit diaphragms (SDs) form the final barrier to urinary protein loss. SD pr…	.	.	.	.	.
ENSG00000260805	0.16915607515338127	0.13118841232914932	0.074124401676669	0.1046402617223049	0.20482216159376454	0.25711651119160156	ENSG00000260805	lncRNA	chr1:212557833-212559731:-	.	.	.	.	gi|666670637|tpe|LK938650.1|	1899	0.0	TPA: Homo sapiens long non-coding RNA OTTHUMT00000473326.2 (RP11-61J19.5 gene), lincRNA	.	.	.	.	.	.	.	.	pfam15498	Dendrin	Nephrin and CD2AP-binding protein, Dendrin. Dendrin is a family of eukaryotic proteins found in the podocytes of the kidneys. Dendrin, originally identified in telencephalic dendrites, is a constituent of the slit diaphragm, SD, complex of podocytes, where it directly binds to nephrin and CD2AP. Kidney podocytes and their slit diaphragms (SDs) form the final barrier to urinary protein loss. SD pr…	.	.	.	.	.
ENSG00000260804	4.367386325113215	3.8975523044450244	3.8454741217990853	2.9667907495237857	2.8170985053867668	3.079902496398909	LINC01963	lncRNA	chr2:216217045-216220192:+	gi|119590970|gb|EAW70564.1|	756	2e-90	hCG2012392, partial [Homo sapiens]	gi|551848497|tpe|HG495213.1|	3148	0.0	TPA: Homo sapiens long non-coding RNA OTTHUMT00000431729.1 (RP11-566E18.3 gene), lincRNA	.	.	.	.	.	.	.	.	pfam07944	DUF1680	Putative glycosyl hydrolase of unknown function (DUF1680). The members of this family are sequences derived from hypothetical bacterial and eukaryotic proteins of unknown function. One members of this family is annotated as a possible arabinosidase, but no references were found to back this. These proteins are related to a large family of glycosyl hydrolases.	.	.	.	.	.
ENSG00000260803	0.0	0.0	0.0	0.0	0.0	0.09023549339361513	ENSG00000260803	lncRNA	chr16:17514-35195:-	gi|194390350|dbj|BAG61944.1|	420	2e-48	unnamed protein product [Homo sapiens]	gi|224177571|ref|NG_009865.1|	350	0.0	Homo sapiens interleukin 9 receptor pseudogene 3 (IL9RP3) on chromosome 16	Q9NQA3	166	2e-46	WAS protein family homolog 6	.	.	.	.	pfam11945	WASH_WAHD	WAHD domain of WASH complex. This domain forms part of the WASH-complex of domains and proteins that activates the Arp2/3 complex, see pfam04062. The Arp2/3 complex regulates endocytosis, sorting, and trafficking within the cell. The WAHD domain attaches to the FAM21 proteins via its N-terminal residues and to the microtubules via its C-terminal residues.	.	.	.	.	.
ENSG00000223324	0.0	0.0	0.0	0.0	0.0	0.22214024329065124	RN7SKP273	misc_RNA	chr11:111683111-111683424:+	gi|667285493|ref|XP_008575814.1|	243	2e-22	PREDICTED: putative glycerol kinase 5 [Galeopterus variegatus]	gi|953266791|ref|NG_045730.1|	314	2e-162	Homo sapiens RNA, 7SK small nuclear pseudogene 273 (RN7SKP273) on chromosome 11	.	.	.	.	.	.	.	.	pfam09626	DHC	Dihaem cytochrome c. Dihaem cytochrome c (DHC) is a soluble c-type cytochrome that folds into two distinct domains, each binding a single haem group and connected by a small linker region. Despite little sequence similarity, the N-terminal domain (residues 12-75) is a class I type cytochrome c, that binds one of the haems, but the domain surrounding the other haem is structurally unique. DHC bind…	.	.	.	.	.
ENSG00000182327	0.31674023340963453	0.10235283279090163	0.3469899066162558	0.10885338647529827	0.31960335650497856	0.34388842921905255	GLTPD2	protein_coding	chr17:4788964-4790589:+	gi|334302819|sp|A6NH11.2|GLTD2_HUMAN	1208	1e-162	RecName: Full=Glycolipid transfer protein domain-containing protein 2	gi|304571944|ref|NM_001014985.2|	1211	0.0	Homo sapiens glycolipid transfer protein domain containing 2 (GLTPD2), mRNA	A6NH11	469	4e-164	Glycolipid transfer protein domain-containing protein 2	.	.	.	.	pfam08718	GLTP	Glycolipid transfer protein (GLTP). GLTP is a cytosolic protein that catalyses the intermembrane transfer of glycolipids.	GO:0035627|ceramide transport;GO:0120009|intermembrane lipid transfer;GO:1902389|ceramide 1-phosphate transport;	GO:0005829|cytosol;GO:0016020|membrane;	GO:1902387|ceramide 1-phosphate binding;GO:1902388|ceramide 1-phosphate transporter activity;	.	.
ENSG00000182326	11.32398617981531	11.556136924352074	10.608358138007628	5.114887890659126	5.489462144820515	6.282216833933757	C1S	protein_coding	chr12:6988259-7071032:+	gi|4502495|ref|NP_001725.1|	3603	0.0	complement C1s subcomponent precursor [Homo sapiens]	gi|16549853|dbj|AK055183.1|	3064	0.0	Homo sapiens cDNA FLJ30621 fis, clone CTONG2001681, highly similar to Complement C1s subcomponent precursor (EC 3.4.21.42)	P09871	1392	0.0	Complement C1s subcomponent	mlr3307	78.6	1e-14	COG5640	pfam00089	Trypsin	Trypsin.	GO:0006508|proteolysis;GO:0006958|complement activation, classical pathway;GO:0045087|innate immune response;	GO:0005576|extracellular region;GO:0005615|extracellular space;GO:0072562|blood microparticle;	GO:0004252|serine-type endopeptidase activity;GO:0005509|calcium ion binding;GO:0005515|protein binding;GO:0042802|identical protein binding;	K01331	C1S; complement component 1, s subcomponent [EC:3.4.21.42]
ENSG00000182325	0.5520352127272213	1.1994993833961887	0.45878063011079667	0.6672793223073914	0.27659184701621964	0.7440217215281546	FBXL6	protein_coding	chr8:144355431-144359376:-	gi|525342666|ref|NP_078831.4|	1684	0.0	F-box/LRR-repeat protein 6 isoform 2 [Homo sapiens]	gi|33341773|gb|AF370422.1|	3093	0.0	Homo sapiens PP14630 mRNA, complete cds	Q8N531	649	0.0	F-box/LRR-repeat protein 6	.	.	.	.	pfam04094	DUF390	Protein of unknown function (DUF390). This is a family of long proteins currently only found in the rice genome. They have no known function. However they may be some kind of transposable element.	GO:0000086|G2/M transition of mitotic cell cycle;GO:0006508|proteolysis;GO:0016567|protein ubiquitination;GO:0031146|SCF-dependent proteasomal ubiquitin-dependent protein catabolic process;GO:0043153|entrainment of circadian clock by photoperiod;GO:0051726|regulation of cell cycle;	GO:0005634|nucleus;GO:0005829|cytosol;GO:0019005|SCF ubiquitin ligase complex;	GO:0004842|ubiquitin-protein transferase activity;	K10272	FBXL6; F-box and leucine-rich repeat protein 6
ENSG00000182324	0.5860990915524945	0.5827527368726422	0.5762196909286322	2.246644777118539	2.3655881652702995	3.0674579747213393	KCNJ14	protein_coding	chr19:48455574-48466980:+	gi|544512476|ref|XP_005589827.1|	1992	0.0	PREDICTED: ATP-sensitive inward rectifier potassium channel 14 [Macaca fascicularis]	gi|694976047|ref|XM_003953549.2|	2991	0.0	PREDICTED: Pan troglodytes potassium inwardly-rectifying channel, subfamily J, member 14 (KCNJ14), transcript variant X1, mRNA	Q9UNX9	758	0.0	ATP-sensitive inward rectifier potassium channel 14	.	.	.	.	pfam01007	IRK	Inward rectifier potassium channel.	GO:0034765|regulation of ion transmembrane transport;GO:1990573|potassium ion import across plasma membrane;	GO:0005886|plasma membrane;GO:0008076|voltage-gated potassium channel complex;GO:0030425|dendrite;GO:0043025|neuronal cell body;	GO:0005242|inward rectifier potassium channel activity;	K05007	KCNJ14, KIR2.4; potassium inwardly-rectifying channel subfamily J member 14
ENSG00000182329	0.0161380249543467	0.03128947437993652	0.017679256315497917	0.12478765197855878	0.03908136497026464	0.09636679230418355	KIAA2012	protein_coding	chr2:202073255-202205188:+	gi|24899188|dbj|BAC23108.1|	1762	0.0	KIAA2012 protein [Homo sapiens]	gi|24899187|dbj|AB095932.1|	5107	0.0	Homo sapiens mRNA for KIAA2012 protein	.	.	.	.	.	.	.	.	pfam13900	GVQW	Putative binding domain. This short domain is often found nested inside other longer domains. The function is not known, but the domain carries a highly conserved GVQW motif. The members are rich in proline and cysteine. This may be a binding domain.	.	.	.	.	.
ENSG00000151338	0.40609486913266857	0.44289208002320807	0.46573185177914206	0.30092989045235297	0.3649475759241787	0.32034268565795543	MIPOL1	protein_coding	chr14:37197913-37552361:+	gi|106322|pir||B34087	1310	0.0	hypothetical protein (L1H 3' region) - human	gi|34366952|emb|BX647795.1|	7379	0.0	Homo sapiens mRNA; cDNA DKFZp686E2187 (from clone DKFZp686E2187)	O00370	486	0.0	LINE-1 retrotransposable element ORF2 protein	.	.	.	.	pfam02994	Transposase_22	L1 transposable element.	.	GO:0005634|nucleus;	GO:0005515|protein binding;GO:0042802|identical protein binding;	.	.
ENSG00000154127	5.654806071377462	5.8779916494044	5.527477471214418	13.633176267464751	13.564039184436224	12.63691511631655	UBASH3B	protein_coding	chr11:122655722-122814473:+	gi|24497612|ref|NP_116262.2|	3373	0.0	ubiquitin-associated and SH3 domain-containing protein B [Homo sapiens]	gi|163644319|ref|NM_032873.4|	6865	0.0	Homo sapiens ubiquitin associated and SH3 domain containing B (UBASH3B), mRNA	Q8TF42	1301	0.0	Ubiquitin-associated and SH3 domain-containing protein B	alr2972	59.3	2e-08	COG0406	pfam00300	His_Phos_1	Histidine phosphatase superfamily (branch 1). The histidine phosphatase superfamily is so named because catalysis centres on a conserved His residue that is transiently phosphorylated during the catalytic cycle. Other conserved residues contribute to a 'phosphate pocket' and interact with the phospho group of substrate before, during and after its transfer to the His residue. Structure and sequen…	GO:0006469|negative regulation of protein kinase activity;GO:0009968|negative regulation of signal transduction;GO:0035335|peptidyl-tyrosine dephosphorylation;GO:0038063|collagen-activated tyrosine kinase receptor signaling pathway;GO:0043393|regulation of protein binding;GO:0045670|regulation of osteoclast differentiation;GO:0045671|negative regulation of osteoclast differentiation;GO:0045779|ne…	GO:0005634|nucleus;GO:0005737|cytoplasm;	GO:0004725|protein tyrosine phosphatase activity;GO:0005515|protein binding;GO:0031625|ubiquitin protein ligase binding;GO:0042802|identical protein binding;GO:0051219|phosphoprotein binding;	K18993	UBASH3, STS; ubiquitin-associated and SH3 domain-containing protein [EC:3.1.3.48]
ENSG00000151332	6.043541835970744	6.259101481484865	6.908576136637763	7.1984429650369455	7.590519026902171	7.233997347241862	MBIP	protein_coding	chr14:36298564-36320637:-	gi|222080053|ref|NP_057670.2|	1586	0.0	MAP3K12-binding inhibitory protein 1 isoform 1 [Homo sapiens]	gi|7582301|gb|AF208857.1|AF208857	1781	0.0	Homo sapiens BM-015 mRNA, complete cds	Q9NS73	615	0.0	MAP3K12-binding inhibitory protein 1	.	.	.	.	pfam01036	Bac_rhodopsin	Bacteriorhodopsin-like protein. The bacterial opsins are retinal-binding proteins that provide light- dependent ion transport and sensory functions to a family of halophilic bacteria. They are integral membrane proteins believed to contain seven transmembrane (TM) domains, the last of which contains the attachment point for retinal (a conserved lysine). This family also includes distantly related…	GO:0010628|positive regulation of gene expression;GO:0043086|negative regulation of catalytic activity;GO:0043966|histone H3 acetylation;GO:0046330|positive regulation of JNK cascade;	GO:0005654|nucleoplasm;GO:0005730|nucleolus;GO:0005829|cytosol;	GO:0004860|protein kinase inhibitor activity;GO:0005515|protein binding;GO:0042802|identical protein binding;	K24538	MBIP; MAP3K12-binding inhibitory protein 1
ENSG00000278834	0.04527517783175067	0.17556504229249792	0.29759458516700726	0.04667884825244467	0.0	0.09831153825689147	ENSG00000278834	lncRNA	chr17:40648300-40649718:+	gi|90084499|dbj|BAE91091.1|	312	3e-31	unnamed protein product [Macaca fascicularis]	gi|666671844|tpe|LK938130.1|	1419	0.0	TPA: Homo sapiens long non-coding RNA OTTHUMT00000473525.1 (RP11-458J1.1 gene), antisense	Q6UX73	92.4	6e-19	UPF0764 protein C16orf89	.	.	.	.	pfam13900	GVQW	Putative binding domain. This short domain is often found nested inside other longer domains. The function is not known, but the domain carries a highly conserved GVQW motif. The members are rich in proline and cysteine. This may be a binding domain.	.	.	.	.	.
ENSG00000154122	4.347133913970489	4.204443941043477	4.230074367553673	4.2053763095861765	3.884977055618721	3.7472145585038508	ANKH	protein_coding	chr5:14704800-14871778:-	gi|795412631|ref|XP_011757635.1|	2691	0.0	PREDICTED: progressive ankylosis protein homolog [Macaca nemestrina]	gi|170671715|ref|NM_054027.4|	8207	0.0	Homo sapiens ANKH inorganic pyrophosphate transport regulator (ANKH), mRNA	Q9HCJ1	1009	0.0	Progressive ankylosis protein homolog	.	.	.	.	pfam07260	ANKH	Progressive ankylosis protein (ANKH). This family consists of several progressive ankylosis protein (ANK or ANKH) sequences. The ANK protein spans the outer cell membrane and shuttles inorganic pyrophosphate (PPi), a major inhibitor of physiologic and pathologic calcification, bone mineralisation and bone resorption. Mutations in ANK are thought to give rise to Craniometaphyseal dysplasia (CMD) w…	GO:0001501|skeletal system development;GO:0007626|locomotory behavior;GO:0030500|regulation of bone mineralization;GO:0030505|inorganic diphosphate transport;GO:0035435|phosphate ion transmembrane transport;GO:0055085|transmembrane transport;	GO:0005886|plasma membrane;GO:0005887|integral component of plasma membrane;GO:0016021|integral component of membrane;GO:0019867|outer membrane;	GO:0005315|inorganic phosphate transmembrane transporter activity;GO:0015114|phosphate ion transmembrane transporter activity;GO:0030504|inorganic diphosphate transmembrane transporter activity;	K22734	ANKH, SLC62A1; progressive ankylosis protein
ENSG00000278831	0.0	0.0	0.0	0.0	0.0	0.09594502942677371	ENSG00000278831	lncRNA	chr10:124623353-124624079:+	gi|47078281|ref|NP_055476.3|	440	3e-48	protein FAM53B [Homo sapiens]	gi|666670762|tpe|LK938924.1|	727	0.0	TPA: Homo sapiens long non-coding RNA OTTHUMT00000473374.1 (RP11-12J10.4 gene), antisense	Q14153	174	1e-49	Protein FAM53B	.	.	.	.	pfam15455	Pro-rich_19	Proline-rich 19. This family includes proline-rich protein 19.	.	.	.	.	.
ENSG00000283118	0.0	0.0	0.0	0.0	0.24158837569351482	0.0	ENSG00000283118	lncRNA	chr2:144444848-144450450:+	.	.	.	.	gi|767921244|ref|XR_923409.1|	440	0.0	PREDICTED: Homo sapiens uncharacterized LOC105373660 (LOC105373660), transcript variant X8, ncRNA	.	.	.	.	.	.	.	.	pfam02945	Endonuclease_7	Recombination endonuclease VII.	.	.	.	.	.
ENSG00000267144	0.0	0.0	0.0	0.12369241021516152	0.0	0.0	ZNF222-DT	lncRNA	chr19:44023118-44025262:-	gi|440909110|gb|ELR59055.1|	299	2e-26	hypothetical protein M91_11778 [Bos mutus]	gi|767899685|ref|XR_919658.1|	1042	0.0	PREDICTED: Homo sapiens uncharacterized LOC105372414 (LOC105372414), ncRNA	P08548	109	2e-24	LINE-1 reverse transcriptase homolog	.	.	.	.	pfam07600	DUF1564	Protein of unknown function (DUF1564). A family of paralogous proteins in Leptospira interrogans. Several have been annotated as possible CopG-like transcriptional regulators (see pfam01402).	.	.	.	.	.
ENSG00000229672	0.0	0.024952603667172932	0.05639512771794649	0.29191111473253567	0.4986631857263576	0.44712843841836214	ENSG00000229672	lncRNA	chr10:3748966-3763712:+	gi|355756662|gb|EHH60270.1|	359	1e-37	hypothetical protein EGM_11598, partial [Macaca fascicularis]	gi|15983904|emb|AL450322.17|	1309	0.0	Human DNA sequence from clone RP11-184A2 on chromosome 10, complete sequence	.	.	.	.	.	.	.	.	pfam13900	GVQW	Putative binding domain. This short domain is often found nested inside other longer domains. The function is not known, but the domain carries a highly conserved GVQW motif. The members are rich in proline and cysteine. This may be a binding domain.	.	.	.	.	.
ENSG00000229677	0.23319592502088643	0.33910180809399443	0.2554668580471768	0.0	0.0	0.2531834351842631	ENSG00000229677	processed_pseudogene	chr7:139049456-139050006:-	gi|965800960|ref|XP_014949643.1|	315	1e-49	PREDICTED: 60S ribosomal protein L17-like [Ovis aries musimon]	gi|340139514|ref|NG_029457.1|	551	0.0	Homo sapiens zinc finger CCCH-type containing, antiviral 1 (ZC3HAV1), RefSeqGene on chromosome 7	P18621	122	1e-47	60S ribosomal protein L17	ECU07g1410	59.3	7e-16	COG0091	pfam00237	Ribosomal_L22	Ribosomal protein L22p/L17e. This family includes L22 from prokaryotes and chloroplasts and L17 from eukaryotes.	.	.	.	.	.
ENSG00000229676	1.7400447231451328	1.7161937715807456	2.088558889164307	4.305579567823939	4.506994445462717	4.0247877805816765	ZNF492	protein_coding	chr19:22634324-22667671:+	gi|148806912|ref|NP_001092096.1|	2832	0.0	zinc finger protein 98 [Homo sapiens]	gi|256017204|ref|NM_020855.2|	4245	0.0	Homo sapiens zinc finger protein 492 (ZNF492), mRNA	A6NK75	1095	0.0	Zinc finger protein 98	.	.	.	.	pfam13900	GVQW	Putative binding domain. This short domain is often found nested inside other longer domains. The function is not known, but the domain carries a highly conserved GVQW motif. The members are rich in proline and cysteine. This may be a binding domain.	GO:0006355|regulation of transcription, DNA-templated;GO:0006357|regulation of transcription by RNA polymerase II;	GO:0005634|nucleus;	GO:0000978|RNA polymerase II proximal promoter sequence-specific DNA binding;GO:0000981|DNA-binding transcription factor activity, RNA polymerase II-specific;GO:0046872|metal ion binding;	K09228	KRAB; KRAB domain-containing zinc finger protein
ENSG00000010361	0.217560031639872	0.21090991789117386	0.2860052261103849	0.35888810386844017	0.31611834868938077	0.14172442206555602	FUZ	protein_coding	chr19:49806866-49817376:-	gi|20149693|ref|NP_079405.2|	1609	0.0	protein fuzzy homolog isoform 1 [Homo sapiens]	gi|288541416|ref|NM_025129.4|	1728	0.0	Homo sapiens fuzzy planar cell polarity protein (FUZ), transcript variant 1, mRNA	Q9BT04	624	0.0	Protein fuzzy homolog	.	.	.	.	pfam11235	Med25_SD1	Mediator complex subunit 25 synapsin 1. The overall function of the full-length Med25 is efficiently to coordinate the transcriptional activation of RAR/RXR (retinoic acid receptor/retinoic X receptor) in higher eukaryotic cells. Human Med25 consists of several domains with different binding properties, the N-terminal, VWA, domain, this SD1 - synapsin 1 - domain from residues 229-381, a PTOV(B) o…	GO:0001736|establishment of planar polarity;GO:0001843|neural tube closure;GO:0001942|hair follicle development;GO:0008285|negative regulation of cell proliferation;GO:0008589|regulation of smoothened signaling pathway;GO:0010172|embryonic body morphogenesis;GO:0015031|protein transport;GO:0016192|vesicle-mediated transport;GO:0030336|negative regulation of cell migration;GO:0045724|positive regu…	GO:0005737|cytoplasm;GO:0005856|cytoskeleton;GO:0042995|cell projection;GO:0070062|extracellular exosome;	GO:0005515|protein binding;	K22861	FUZ, CPLANE3; protein fuzzy
ENSG00000254620	3.0412060280830393	3.4396204439672227	1.9434628628953867	2.3516196095935737	3.3755661803014974	3.026715583139682	ENSG00000254620	lncRNA	chr20:58594417-58603973:+	.	.	.	.	gi|551891106|tpe|HG511480.1|	507	0.0	TPA: Homo sapiens long non-coding RNA OTTHUMT00000394512.1 (RP5-907D15.3 gene), lincRNA	.	.	.	.	.	.	.	.	pfam13434	K_oxygenase	L-lysine 6-monooxygenase (NADPH-requiring). This is family of Rossmann fold oxidoreductases that catalyses the NADPH-dependent hydroxylation of lysine at the N6 position, EC:1.14.13.59.	.	.	.	.	.
ENSG00000214203	0.0	0.23741435357025528	0.26828889221854085	1.6832855316447013	1.4826834238877722	0.9749331643277122	RPS4XP1	processed_pseudogene	chr12:100009052-100009838:-	gi|685540225|ref|XP_009204777.1|	756	6e-115	PREDICTED: 40S ribosomal protein S4, X isoform-like [Papio anubis]	gi|222418763|ref|NG_009506.2|	787	0.0	Homo sapiens ribosomal protein S4X pseudogene 1 (RPS4XP1) on chromosome 12	Q642H9	278	4e-109	40S ribosomal protein S4, X isoform	SPAC959.07	226	1e-83	COG1471	pfam00900	Ribosomal_S4e	Ribosomal family S4e.	.	.	.	.	.
ENSG00000214200	0.0	0.0	0.0	0.0	0.10759537617332196	0.0	TPM3P2	processed_pseudogene	chr20:33912323-33913336:-	gi|990011621|ref|XP_015453823.1|	481	1e-61	PREDICTED: tropomyosin alpha-3 chain isoform X5 [Pteropus alecto]	gi|426331696|ref|XM_004026765.1|	493	0.0	PREDICTED: Gorilla gorilla gorilla tropomyosin 3, transcript variant 1 (TPM3), mRNA	Q63610	190	2e-61	Tropomyosin alpha-3 chain	.	.	.	.	pfam00261	Tropomyosin	Tropomyosin.	.	.	.	.	.
ENSG00000181788	14.767383490125633	15.81417704120669	15.290896118383511	19.524698181523128	21.41567028551271	20.001443043658508	SIAH2	protein_coding	chr3:150741125-150763477:-	gi|511868840|ref|XP_004755603.1|	1437	0.0	PREDICTED: E3 ubiquitin-protein ligase SIAH2 [Mustela putorius furo]	gi|55925659|ref|NM_005067.5|	2311	0.0	Homo sapiens siah E3 ubiquitin protein ligase 2 (SIAH2), mRNA	O43255	557	0.0	E3 ubiquitin-protein ligase SIAH2	.	.	.	.	pfam03145	Sina	Seven in absentia protein family. The seven in absentia (sina) gene was first identified in Drosophila. The Drosophila Sina protein is essential for the determination of the R7 pathway in photoreceptor cell development: the loss of functional Sina results in the transformation of the R7 precursor cell to a non- neuronal cell type. The Sina protein contains an N-terminal RING finger domain pfam000…	GO:0006511|ubiquitin-dependent protein catabolic process;GO:0006915|apoptotic process;GO:0007049|cell cycle;GO:0007264|small GTPase mediated signal transduction;GO:0016567|protein ubiquitination;GO:0031396|regulation of protein ubiquitination;GO:0042752|regulation of circadian rhythm;GO:0043066|negative regulation of apoptotic process;GO:0043154|negative regulation of cysteine-type endopeptidase …	GO:0005654|nucleoplasm;GO:0005737|cytoplasm;GO:0005769|early endosome;GO:0005829|cytosol;GO:0043005|neuron projection;GO:0043025|neuronal cell body;GO:0043231|intracellular membrane-bounded organelle;	GO:0003714|transcription corepressor activity;GO:0004842|ubiquitin-protein transferase activity;GO:0005515|protein binding;GO:0008270|zinc ion binding;GO:0031624|ubiquitin conjugating enzyme binding;GO:0061630|ubiquitin protein ligase activity;	K08742	SIAH2; E3 ubiquitin-protein ligase SIAH2 [EC:2.3.2.27]
ENSG00000181789	33.71254200927373	33.09023136020855	32.90814373379486	37.51200856261442	35.863180163967456	37.216849248474	COPG1	protein_coding	chr3:129249606-129277773:+	gi|795626693|ref|XP_011732851.1|	3945	0.0	PREDICTED: coatomer subunit gamma-1 [Macaca nemestrina]	gi|164690204|dbj|AK309821.1|	3228	0.0	Homo sapiens cDNA, FLJ99862	Q9Y678	1520	0.0	Coatomer subunit gamma-1	SPAC57A7.10c	494	1e-156	COG5240	pfam01602	Adaptin_N	Adaptin N terminal region. This family consists of the N terminal region of various alpha, beta and gamma subunits of the AP-1, AP-2 and AP-3 adaptor protein complexes. The adaptor protein (AP) complexes are involved in the formation of clathrin-coated pits and vesicles. The N-terminal region of the various adaptor proteins (APs) is constant by comparison to the C-terminal which is variable withi…	GO:0006886|intracellular protein transport;GO:0006888|ER to Golgi vesicle-mediated transport;GO:0006891|intra-Golgi vesicle-mediated transport;GO:0009306|protein secretion;GO:0051683|establishment of Golgi localization;GO:0072384|organelle transport along microtubule;	GO:0000139|Golgi membrane;GO:0005783|endoplasmic reticulum;GO:0005789|endoplasmic reticulum membrane;GO:0005793|endoplasmic reticulum-Golgi intermediate compartment;GO:0005794|Golgi apparatus;GO:0005829|cytosol;GO:0030126|COPI vesicle coat;GO:0030133|transport vesicle;	GO:0005198|structural molecule activity;GO:0005515|protein binding;	K17267	COPG; coatomer subunit gamma
ENSG00000021645	0.0	0.00801875869103433	0.004530778897386199	0.004264019934995429	0.005007818782883467	0.013470845189892718	NRXN3	protein_coding	chr14:78170373-79868291:+	gi|397474986|ref|XP_003808936.1|	7903	0.0	PREDICTED: neurexin 3 isoform X6 [Pan paniscus]	gi|931593118|ref|XM_003808888.3|	11457	0.0	PREDICTED: Pan paniscus neurexin 3 (NRXN3), transcript variant X6, mRNA	Q6P9K9	3003	0.0	Neurexin-3	.	.	.	.	pfam02210	Laminin_G_2	Laminin G domain. This family includes the Thrombospondin N-terminal-like domain, a Laminin G subfamily.	GO:0007158|neuron cell-cell adhesion;GO:0007411|axon guidance;GO:0007612|learning;GO:0030534|adult behavior;GO:0035176|social behavior;GO:0071625|vocalization behavior;	GO:0005886|plasma membrane;GO:0005887|integral component of plasma membrane;	GO:0038023|signaling receptor activity;GO:0046872|metal ion binding;GO:0050839|cell adhesion molecule binding;GO:0097109|neuroligin family protein binding;	K07377	NRXN; neurexin
ENSG00000181781	0.6731190874147706	0.507534215684337	0.7783709362327981	0.11566464319595866	0.2716814562513799	0.2842050376908332	ODF3L2	protein_coding	chr19:463346-474983:-	gi|32698984|ref|NP_872383.1|	1472	0.0	outer dense fiber protein 3-like protein 2 [Homo sapiens]	gi|221139817|ref|NM_182577.2|	1589	0.0	Homo sapiens outer dense fiber of sperm tails 3-like 2 (ODF3L2), mRNA	Q3SX64	571	0.0	Outer dense fiber protein 3-like protein 2	.	.	.	.	pfam15385	SARG	Specifically androgen-regulated gene protein. This family of proteins is found in eukaryotes, the function of this protein is still unknown but it is thought to be an androgen receptor. Protein expression is up-regulated in the presence of androgens, but not in the presence of glucocorticoids. SARG tends to be highly expressed in prostate tissue. Proteins in this family are typically between 340 …	.	GO:0005856|cytoskeleton;GO:0005881|cytoplasmic microtubule;	GO:0005515|protein binding;	K25636	ODF3; outer dense fiber protein 3
ENSG00000266200	0.0	0.0	0.0	0.08416427658223506	0.0	0.0	PNLIPRP2	polymorphic_pseudogene	chr10:116620953-116645143:+	gi|106507261|ref|NP_005387.2|	2483	0.0	pancreatic lipase-related protein 2 precursor [Homo sapiens]	gi|513126891|ref|NR_103727.1|	1482	0.0	Homo sapiens pancreatic lipase related protein 2 (gene/pseudogene) (PNLIPRP2), transcript variant 1, non-coding, non-coding RNA	P54317	959	0.0	Pancreatic lipase-related protein 2	.	.	.	.	pfam00151	Lipase	Lipase.	GO:0006641|triglyceride metabolic process;GO:0006968|cellular defense response;GO:0009395|phospholipid catabolic process;GO:0009617|response to bacterium;GO:0016042|lipid catabolic process;GO:0019376|galactolipid catabolic process;GO:0019433|triglyceride catabolic process;GO:0034638|phosphatidylcholine catabolic process;GO:0044241|lipid digestion;GO:0044258|intestinal lipid catabolic process;	GO:0005576|extracellular region;GO:0005615|extracellular space;GO:0016020|membrane;GO:0031410|cytoplasmic vesicle;GO:0043005|neuron projection;	GO:0004620|phospholipase activity;GO:0004806|triglyceride lipase activity;GO:0005509|calcium ion binding;GO:0016298|lipase activity;GO:0047372|acylglycerol lipase activity;GO:0047714|galactolipase activity;GO:0102549|1-18:1-2-16:0-monogalactosyldiacylglycerol lipase activity;	K14075	PNLIPRP2, PLRP2; pancreatic lipase-related protein 2 [EC:3.1.1.3]
ENSG00000249978	0.0	0.0	0.0	0.0	0.0	0.1975978368081147	TRGV7	TR_V_pseudogene	chr7:38335041-38335514:-	gi|158256654|dbj|BAF84300.1|	545	3e-69	unnamed protein product [Homo sapiens]	gi|158256653|dbj|AK291611.1|	353	0.0	Homo sapiens cDNA FLJ77147 complete cds, highly similar to Homo sapiens T cell receptor gamma variable 7, mRNA	P03979	138	5e-41	T cell receptor gamma variable 3 (Fragment)	.	.	.	.	pfam09852	DUF2079	Predicted membrane protein (DUF2079). This domain, found in various hypothetical prokaryotic proteins, has no known function.	.	.	.	.	.
ENSG00000249976	0.0	0.0	0.0	0.1228892127462319	0.0	0.0	ENSG00000249976	processed_pseudogene	chr4:73337233-73337771:-	gi|880867473|ref|XP_012966342.1|	157	2e-10	PREDICTED: AN1-type zinc finger protein 1 isoform X3 [Mesocricetus auratus]	gi|19387810|gb|AC108157.3|	539	0.0	Homo sapiens BAC clone RP11-580P21 from 4, complete sequence	Q8TCF1	60.5	5e-10	AN1-type zinc finger protein 1	.	.	.	.	pfam10322	7TM_GPCR_Sru	Serpentine type 7TM GPCR chemoreceptor Sru. Chemoreception is mediated in Caenorhabditis elegans by members of the seven-transmembrane G-protein-coupled receptor class (7TM GPCRs) of proteins which are of the serpentine type. Sru is a member of the Srg superfamily of chemoreceptors. Chemoperception is one of the central senses of soil nematodes like C. elegans which are otherwise 'blind' and 'dea…	.	.	.	.	.
ENSG00000249973	0.0	0.13779136892314964	0.0	0.0	0.0	0.0	CHCHD2P7	processed_pseudogene	chr4:87785920-87786371:-	gi|472371975|ref|XP_004405479.1|	176	1e-20	PREDICTED: coiled-coil-helix-coiled-coil-helix domain-containing protein 2 [Odobenus rosmarus divergens]	gi|586597979|ref|NG_032326.2|	452	0.0	Homo sapiens coiled-coil-helix-coiled-coil-helix domain containing 2 pseudogene 7 (CHCHD2P7) on chromosome 4	Q9D1L0	78.2	4e-17	Coiled-coil-helix-coiled-coil-helix domain-containing protein 2	.	.	.	.	pfam14787	zf-CCHC_5	GAG-polyprotein viral zinc-finger.	.	.	.	.	.
ENSG00000249970	0.0	0.3243838476732481	0.0	0.0	0.0	0.0	ENSG00000249970	processed_pseudogene	chr4:73543822-73544013:+	gi|119616693|gb|EAW96287.1|	270	2e-28	hCG27695, isoform CRA_b [Homo sapiens]	gi|15431254|gb|AC074250.6|	192	9e-95	Homo sapiens BAC clone RP11-622A1 from 4, complete sequence	Q9XSU0	106	2e-28	60S ribosomal protein L13a	.	.	.	.	pfam12776	Myb_DNA-bind_3	Myb/SANT-like DNA-binding domain. This presumed domain appears to be related to other Myb/SANT like DNA binding domains. In particular pfam10545 seems most related. This family is greatly expanded in plants and appears in several proteins annotated as transposon proteins.	.	.	.	.	.
ENSG00000286328	0.0	0.0	0.05599134398726907	0.0	0.0	0.0	ENSG00000286328	lncRNA	chr18:41341319-41507550:+	gi|119621830|gb|EAX01425.1|	345	3e-36	hCG1784078 [Homo sapiens]	gi|18057180|gb|AC079052.4|	985	0.0	Homo sapiens chromosome 18, clone RP11-142I20, complete sequence	.	.	.	.	.	.	.	.	pfam13886	DUF4203	Domain of unknown function (DUF4203). This is the N-terminal region of 7tm proteins. The function is not known.	.	.	.	.	.
ENSG00000273301	0.0	0.04845882027096957	0.0	0.025768249628562147	0.030263161631321443	0.0	ENSG00000273301	lncRNA	chr2:225698514-225703654:+	.	.	.	.	gi|551848638|tpe|HG495270.1|	5141	0.0	TPA: Homo sapiens long non-coding RNA OTTHUMT00000472869.1 (RP11-314B1.2 gene), lincRNA	.	.	.	.	.	.	.	.	pfam05992	SbmA_BacA	SbmA/BacA-like family. The Rhizobium meliloti bacA gene encodes a function that is essential for bacterial differentiation into bacteroids within plant cells in the symbiosis between R. meliloti and alfalfa. An Escherichia coli homolog of BacA, SbmA, is implicated in the uptake of microcins and bleomycin. This family is likely to be a subfamily of the ABC transporter family.	.	.	.	.	.
ENSG00000286322	0.0	0.0	0.0	0.2196196474476757	0.3095150807956702	0.601310658562625	ENSG00000286322	lncRNA	chr9:33401478-33410553:+	gi|119575815|gb|EAW55411.1|	275	2e-26	hCG1979495 [Homo sapiens]	gi|307746906|ref|NG_027764.1|	672	0.0	Homo sapiens aquaporin 7 (AQP7), RefSeqGene on chromosome 9	Q86U02	84.3	1e-18	Putative uncharacterized protein encoded by LINC00596	.	.	.	.	pfam13900	GVQW	Putative binding domain. This short domain is often found nested inside other longer domains. The function is not known, but the domain carries a highly conserved GVQW motif. The members are rich in proline and cysteine. This may be a binding domain.	.	.	.	.	.
ENSG00000286320	0.0	0.0	0.0	0.01950450108074764	0.022906789450327376	0.0	ENSG00000286320	lncRNA	chr4:139763080-139770391:+	gi|34527471|dbj|BAC85397.1|	363	2e-36	unnamed protein product [Homo sapiens]	gi|20198726|gb|AC108053.3|	1898	0.0	Homo sapiens BAC clone RP11-342I1 from 4, complete sequence	.	.	.	.	.	.	.	.	pfam13900	GVQW	Putative binding domain. This short domain is often found nested inside other longer domains. The function is not known, but the domain carries a highly conserved GVQW motif. The members are rich in proline and cysteine. This may be a binding domain.	.	.	.	.	.
ENSG00000286326	0.0	0.0	0.05089018032682373	0.1915756635436558	0.16874502597247673	0.2521765596285773	ENSG00000286326	lncRNA	chr22:26597028-26611453:+	gi|403295185|ref|XP_003938532.1|	242	3e-20	PREDICTED: beta-crystallin B1 [Saimiri boliviensis boliviensis]	gi|223972694|ref|NG_009826.1|	1087	0.0	Homo sapiens crystallin beta B1 (CRYBB1), RefSeqGene on chromosome 22	P53674	97.4	2e-21	Beta-crystallin B1	.	.	.	.	pfam00030	Crystall	Beta/Gamma crystallin. The alignment comprises two Greek key motifs since the similarity between them is very low.	.	.	.	.	.
ENSG00000286327	0.0	0.0	0.0	0.05947676055392308	0.0	0.04175518491066417	ENSG00000286327	lncRNA	chrX:102659983-102663455:+	.	.	.	.	gi|4775630|emb|AL035427.17|	3259	0.0	Human DNA sequence from clone RP4-769N13 on chromosome Xq22.1-23, complete sequence	.	.	.	.	.	.	.	.	pfam11443	DUF2828	Domain of unknown function (DUF2828). This is a uncharacterized domain found in eukaryotes and viruses.	.	.	.	.	.
ENSG00000118058	7.176498540149308	7.353378096991676	6.583815190414779	4.233138337375484	3.9568467036842296	4.602711183723837	KMT2A	protein_coding	chr11:118436490-118526832:+	gi|308199413|ref|NP_001184033.1|	16376	0.0	histone-lysine N-methyltransferase 2A isoform 1 precursor [Homo sapiens]	gi|308199412|ref|NM_001197104.1|	16592	0.0	Homo sapiens lysine (K)-specific methyltransferase 2A (KMT2A), transcript variant 1, mRNA	Q03164	6301	0.0	Histone-lysine N-methyltransferase 2A	SPCC306.04c	164	1e-39	COG2940	pfam00856	SET	SET domain. SET domains are protein lysine methyltransferase enzymes. SET domains appear to be protein-protein interaction domains. It has been demonstrated that SET domains mediate interactions with a family of proteins that display similarity with dual-specificity phosphatases (dsPTPases). A subset of SET domains have been called PR domains. These domains are divergent in sequence from other SE…	GO:0006915|apoptotic process;GO:0032411|positive regulation of transporter activity;GO:0032922|circadian regulation of gene expression;GO:0035162|embryonic hemopoiesis;GO:0043984|histone H4-K16 acetylation;GO:0044648|histone H3-K4 dimethylation;GO:0045893|positive regulation of transcription, DNA-templated;GO:0045944|positive regulation of transcription by RNA polymerase II;GO:0051568|histone H3-…	GO:0005634|nucleus;GO:0005654|nucleoplasm;GO:0005829|cytosol;GO:0035097|histone methyltransferase complex;GO:0071339|MLL1 complex;	GO:0003680|AT DNA binding;GO:0005515|protein binding;GO:0008270|zinc ion binding;GO:0042800|histone methyltransferase activity (H3-K4 specific);GO:0042802|identical protein binding;GO:0042803|protein homodimerization activity;GO:0045322|unmethylated CpG binding;GO:0070577|lysine-acetylated histone binding;	K09186	MLL1; [histone H3]-lysine4 N-trimethyltransferase MLL1 [EC:2.1.1.354]
ENSG00000286325	0.0	0.0	0.0	0.0	0.0	0.09555073478529383	ENSG00000286325	lncRNA	chr2:240184716-240187878:+	.	.	.	.	gi|25140185|gb|AC124861.3|	521	0.0	Homo sapiens BAC clone RP11-622A18 from 2, complete sequence	.	.	.	.	.	.	.	.	pfam06259	Abhydrolase_8	Alpha/beta hydrolase. Members of this family are predicted to have an alpha/beta hydrolase fold. They contain a predicted Ser-His-Asp catalytic triad, in which the serine is likely to act as a nucleophile.	.	.	.	.	.
ENSG00000233393	0.19251641327173777	0.37326360554181975	0.18077342309588326	0.9073600776742328	1.198840946506517	1.3735418125385987	ENSG00000233393	lncRNA	chr21:36104881-36109690:+	gi|817276905|ref|XP_012308563.1|	924	3e-135	PREDICTED: uncharacterized protein LOC105717776 [Aotus nancymaae]	gi|551891838|tpe|HG511782.1|	2336	0.0	TPA: Homo sapiens long non-coding RNA OTTHUMT00000331385.1 (AP000688.29 gene), lincRNA	P03360	63.2	8e-09	Gag-Pol polyprotein (Fragment)	.	.	.	.	pfam04547	Anoctamin	Calcium-activated chloride channel. The family carries eight putative transmembrane domains, and, although it has no similarity to other known channel proteins, it is clearly a calcium-activated ionic channel. It is expressed in various secretory epithelia, the retina and sensory neurons, and mediates receptor-activated chloride currents in diverse physiological processes.	.	.	.	.	.
ENSG00000110700	79.61579012608476	87.16493064286543	82.82676414500287	77.41776367696518	83.74995154999097	81.69068281140243	RPS13	protein_coding	chr11:17074388-17077715:-	gi|355752298|gb|EHH56418.1|	234	8e-21	40S ribosomal protein S13 [Macaca fascicularis]	gi|23499586|gb|AC116533.11|	538	0.0	Homo sapiens chromosome 11, clone RP11-466H18, complete sequence	P62279	91.7	1e-21	40S ribosomal protein S13 (Fragment)	YDR064w	63.9	5e-12	COG0184	pfam08069	Ribosomal_S13_N	Ribosomal S13/S15 N-terminal domain. This domain is found at the N-terminus of ribosomal S13 and S15 proteins. This domain is also identified as NUC021.	GO:0002181|cytoplasmic translation;GO:0006412|translation;GO:0033119|negative regulation of RNA splicing;	GO:0005634|nucleus;GO:0005654|nucleoplasm;GO:0005730|nucleolus;GO:0005829|cytosol;GO:0005840|ribosome;GO:0005925|focal adhesion;GO:0014069|postsynaptic density;GO:0016020|membrane;GO:0022626|cytosolic ribosome;GO:0022627|cytosolic small ribosomal subunit;GO:0070062|extracellular exosome;	GO:0003723|RNA binding;GO:0003729|mRNA binding;GO:0003735|structural constituent of ribosome;GO:0005515|protein binding;GO:0048027|mRNA 5'-UTR binding;GO:0070181|small ribosomal subunit rRNA binding;	K02953	RP-S13e, RPS13; small subunit ribosomal protein S13e
ENSG00000233397	0.0	0.0	0.0	0.2867414964078744	0.06735191079940413	0.12078274700132378	ENSG00000233397	lncRNA	chr2:162092232-162095032:+	gi|119631764|gb|EAX11359.1|	303	3e-31	hCG2041236, partial [Homo sapiens]	gi|6358857|gb|AC008063.2|	593	0.0	Homo sapiens BAC clone RP11-178A14 from 2, complete sequence	.	.	.	.	.	.	.	.	pfam03122	Herpes_MCP	Herpes virus major capsid protein. This family represents the major capsid protein (MCP) of herpes viruses. The capsid shell consists of 150 MCP hexamers and 12 MCP pentamers. One pentamer is found at each of the 12 apices of the icosahedral shell, and the hexamers form the edges and 20 faces.	.	.	.	.	.
ENSG00000233396	0.06962015316780908	0.121485758296353	0.09152291208322134	0.35889296526993386	0.20231848367571334	0.2569970998451444	LINC01719	lncRNA	chr1:146052566-146061948:+	gi|355755786|gb|EHH59533.1|	348	1e-34	hypothetical protein EGM_09670, partial [Macaca fascicularis]	gi|297374894|gb|AC239799.2|	3380	0.0	Homo sapiens BAC clone CH17-353B19 from chromosome 1, complete sequence	.	.	.	.	.	.	.	.	pfam13900	GVQW	Putative binding domain. This short domain is often found nested inside other longer domains. The function is not known, but the domain carries a highly conserved GVQW motif. The members are rich in proline and cysteine. This may be a binding domain.	.	.	.	.	.
ENSG00000233395	0.025718765950061732	0.07479787680536065	0.0986124571144877	0.0	0.0	0.0	LINC00841	lncRNA	chr10:43909244-43981102:+	gi|119607022|gb|EAW86616.1|	441	3e-48	hCG2038798 [Homo sapiens]	gi|551869117|tpe|HG502849.1|	2126	0.0	TPA: Homo sapiens long non-coding RNA OTTHUMT00000047736.1 (RP11-168P8.7 gene), lincRNA	.	.	.	.	.	.	.	.	pfam12737	Mating_C	C-terminal domain of homeodomain 1. Mating in fungi is controlled by the loci that determine the mating type of an individual, and only individuals with differing mating types can mate. Basidiomycete fungi have evolved a unique mating system, termed tetrapolar or bifactorial incompatibility, in which mating type is determined by two unlinked loci; compatibility at both loci is required for mating…	.	.	.	.	.
ENSG00000267141	0.21168196818205667	0.10260576400867157	0.11594912585172523	0.1091223816642817	0.25631452050514586	0.11491274529368121	ENSG00000267141	lncRNA	chr19:1860250-1862019:+	gi|694972092|ref|XP_009432570.1|	334	7e-36	PREDICTED: Krueppel-like factor 16 isoform X1 [Pan troglodytes]	gi|551888093|tpe|HG510233.1|	607	0.0	TPA: Homo sapiens long non-coding RNA OTTHUMT00000449216.1 (CTB-31O20.8 gene), antisense	.	.	.	.	.	.	.	.	pfam10446	DUF2457	Protein of unknown function (DUF2457). This is a family of uncharacterized proteins.	.	.	.	.	.
ENSG00000217929	0.020145963419019818	0.01953016580535078	0.06620989594731629	0.0	0.02439368359150573	0.0	CICP18	transcribed_processed_pseudogene	chr6:131910-145083:-	gi|513023708|ref|XP_004873087.1|	418	5e-85	PREDICTED: protein capicua homolog isoform X3 [Heterocephalus glaber]	gi|608788371|ref|NG_022338.2|	2812	0.0	Homo sapiens capicua transcriptional repressor pseudogene 18 (CICP18) on chromosome 6	Q924A2	167	2e-76	Protein capicua homolog	.	.	.	.	pfam02948	Amelogenin	Amelogenin. Amelogenins play a role in biomineralisation. They seem to regulate the formation of crystallites during the secretory stage of tooth enamel development. thought to play a major role in the structural organisation and mineralisation of developing enamel. They are found in the extracellular matrix. Mutations in X-chromosomal amelogenin can cause Amelogenesis imperfecta.	.	.	.	.	.
ENSG00000108352	2.8673016387505363	3.029392251074016	2.564444552462939	1.8360753873020954	1.7766180027029015	2.018625878884572	RAPGEFL1	protein_coding	chr17:40177010-40195656:+	gi|578831014|ref|XP_006721995.1|	2847	0.0	PREDICTED: rap guanine nucleotide exchange factor-like 1 isoform X4 [Homo sapiens]	gi|767994945|ref|XM_006721932.2|	4218	0.0	PREDICTED: Homo sapiens Rap guanine nucleotide exchange factor (GEF)-like 1 (RAPGEFL1), transcript variant X1, mRNA	Q9UHV5	1100	0.0	Rap guanine nucleotide exchange factor-like 1	.	.	.	.	pfam00617	RasGEF	RasGEF domain. Guanine nucleotide exchange factor for Ras-like small GTPases.	GO:0007186|G protein-coupled receptor signaling pathway;GO:0007264|small GTPase mediated signal transduction;GO:0007399|nervous system development;GO:0050790|regulation of catalytic activity;	GO:0016020|membrane;	GO:0005085|guanyl-nucleotide exchange factor activity;	.	.
ENSG00000212340	0.0	0.0	0.6833118387572545	0.0	0.0	0.0	RNU6-739P	snRNA	chr3:64511755-64511857:+	gi|795259358|ref|XP_011810959.1|	130	1e-08	PREDICTED: LOW QUALITY PROTEIN: actin, alpha skeletal muscle-like [Colobus angolensis palliatus]	gi|937347475|ref|NG_042944.1|	103	1e-45	Homo sapiens RNA, U6 small nuclear 739, pseudogene (RNU6-739P) on chromosome 3	.	.	.	.	.	.	.	.	pfam13901	DUF4206	Domain of unknown function (DUF4206). This is a family of cysteine-rich proteins. Many members also carry a pleckstrin-homology domain, pfam00169	.	.	.	.	.
ENSG00000272312	0.14568135451985081	0.0	0.15959437503854246	0.0	0.0	0.31633576595584806	ENSG00000272312	lncRNA	chr6:27001208-27001648:-	.	.	.	.	gi|551858846|tpe|HG499069.1|	441	0.0	TPA: Homo sapiens long non-coding RNA OTTHUMT00000471035.1 (RP11-239L20.6 gene), lincRNA	.	.	.	.	.	.	.	.	pfam05503	Pox_G7	Poxvirus G7-like.	.	.	.	.	.
ENSG00000158077	0.033698126065173986	0.01633404111021863	0.018458200732231107	0.2084572326364091	0.30602461437180084	0.20122538691998673	NLRP14	protein_coding	chr11:7020479-7071526:+	gi|28827813|ref|NP_789792.1|	5497	0.0	NACHT, LRR and PYD domains-containing protein 14 [Homo sapiens]	gi|119395762|ref|NM_176822.3|	3813	0.0	Homo sapiens NLR family, pyrin domain containing 14 (NLRP14), mRNA	Q86W24	2120	0.0	NACHT, LRR and PYD domains-containing protein 14	.	.	.	.	pfam05729	NACHT	NACHT domain. This NTPase domain is found in apoptosis proteins as well as those involved in MHC transcription activation. This family is closely related to pfam00931.	GO:0007283|spermatogenesis;GO:0030154|cell differentiation;	GO:0005737|cytoplasm;	GO:0005524|ATP binding;	K22666	NLRP14, NALP14; NACHT, LRR and PYD domains-containing protein 14
ENSG00000158079	4.0046246671803924	3.931110519518289	3.569336091005668	4.107980505532502	4.177214364087396	4.325962376407517	PTPDC1	protein_coding	chr9:94030794-94109856:+	gi|30089950|ref|NP_818931.1|	4084	0.0	protein tyrosine phosphatase domain-containing protein 1 isoform 2 [Homo sapiens]	gi|359465588|ref|NM_177995.2|	4517	0.0	Homo sapiens protein tyrosine phosphatase domain containing 1 (PTPDC1), transcript variant 2, mRNA	A2A3K4	1577	0.0	Protein tyrosine phosphatase domain-containing protein 1	SPAC1782.09c	65.9	6e-10	COG2453	pfam00782	DSPc	Dual specificity phosphatase, catalytic domain. Ser/Thr and Tyr protein phosphatases. The enzyme's tertiary fold is highly similar to that of tyrosine-specific phosphatases, except for a "recognition" region.	GO:0035335|peptidyl-tyrosine dephosphorylation;GO:0060271|cilium assembly;	GO:0005654|nucleoplasm;GO:0005737|cytoplasm;	GO:0004725|protein tyrosine phosphatase activity;GO:0005515|protein binding;GO:0008138|protein tyrosine/serine/threonine phosphatase activity;	K18078	PTPDC1; protein tyrosine phosphatase domain-containing protein 1 [EC:3.1.3.-]
ENSG00000096968	2.5997158257260176	2.795903269778527	2.616597003192613	2.68869103441329	3.0888363036949795	2.9019246299170485	JAK2	protein_coding	chr9:4984390-5129948:+	gi|3236322|gb|AAC23653.1|	5948	0.0	Jak2 kinase [Homo sapiens]	gi|694929132|ref|XM_001139368.3|	6702	0.0	PREDICTED: Pan troglodytes Janus kinase 2 (JAK2), mRNA	O60674	2297	0.0	Tyrosine-protein kinase JAK2	YAR019c	118	1e-25	COG0515	pfam07714	Pkinase_Tyr	Protein tyrosine kinase.	GO:0001774|microglial cell activation;GO:0002250|adaptive immune response;GO:0006468|protein phosphorylation;GO:0006915|apoptotic process;GO:0006919|activation of cysteine-type endopeptidase activity involved in apoptotic process;GO:0007165|signal transduction;GO:0007167|enzyme linked receptor protein signaling pathway;GO:0007186|G protein-coupled receptor signaling pathway;GO:0007204|positive re…	GO:0000791|euchromatin;GO:0005634|nucleus;GO:0005654|nucleoplasm;GO:0005730|nucleolus;GO:0005737|cytoplasm;GO:0005829|cytosol;GO:0005856|cytoskeleton;GO:0005886|plasma membrane;GO:0005901|caveola;GO:0005925|focal adhesion;GO:0031904|endosome lumen;GO:0045121|membrane raft;GO:0098794|postsynapse;GO:0098978|glutamatergic synapse;	GO:0004672|protein kinase activity;GO:0004713|protein tyrosine kinase activity;GO:0004714|transmembrane receptor protein tyrosine kinase activity;GO:0004715|non-membrane spanning protein tyrosine kinase activity;GO:0005102|signaling receptor binding;GO:0005131|growth hormone receptor binding;GO:0005143|interleukin-12 receptor binding;GO:0005515|protein binding;GO:0005524|ATP binding;GO:0008022|pr…	K04447	JAK2; Janus kinase 2 [EC:2.7.10.2]
ENSG00000102054	29.6982158890547	29.460770854404814	29.39897984412309	26.702469795392098	27.661539877431025	26.370831197726016	RBBP7	protein_coding	chrX:16839283-16870362:-	gi|795171696|ref|XP_011842717.1|	165	1e-35	PREDICTED: LOW QUALITY PROTEIN: uncharacterized protein LOC105544743, partial [Mandrillus leucophaeus]	gi|34534198|dbj|AK127332.1|	3961	0.0	Homo sapiens cDNA FLJ45403 fis, clone BRHIP3029530	Q71UF4	125	9e-29	Histone-binding protein RBBP7	.	.	.	.	pfam13900	GVQW	Putative binding domain. This short domain is often found nested inside other longer domains. The function is not known, but the domain carries a highly conserved GVQW motif. The members are rich in proline and cysteine. This may be a binding domain.	GO:0000122|negative regulation of transcription by RNA polymerase II;GO:0006260|DNA replication;GO:0006325|chromatin organization;GO:0030308|negative regulation of cell growth;GO:0048545|response to steroid hormone;GO:0070370|cellular heat acclimation;	GO:0000118|histone deacetylase complex;GO:0005634|nucleus;GO:0005654|nucleoplasm;GO:0005829|cytosol;GO:0016581|NuRD complex;GO:0035098|ESC/E(Z) complex;	GO:0003723|RNA binding;GO:0005515|protein binding;GO:0042393|histone binding;	K11659	RBBP7; histone-binding protein RBBP7
ENSG00000102057	0.7288618771266919	0.8499475495759424	0.7290382311239435	0.47919114920908185	0.34534188396570503	0.4931498791368585	KCND1	protein_coding	chrX:48961378-48971844:-	gi|27436981|ref|NP_004970.3|	2954	0.0	potassium voltage-gated channel subfamily D member 1 precursor [Homo sapiens]	gi|531990807|ref|NM_004979.5|	4718	0.0	Homo sapiens potassium voltage-gated channel subfamily D member 1 (KCND1), mRNA	Q9NSA2	1142	0.0	Potassium voltage-gated channel subfamily D member 1	STM1741	106	2e-23	COG1226	pfam02214	BTB_2	BTB/POZ domain. In voltage-gated K+ channels this domain is responsible for subfamily-specific assembly of alpha-subunits into functional tetrameric channels. In KCTD1 this domain functions as a transcriptional repressor. It also mediates homomultimerization of KCTD1 and interaction of KCTD1 with the transcription factor AP-2-alpha.	GO:0034765|regulation of ion transmembrane transport;GO:0051260|protein homooligomerization;GO:0071805|potassium ion transmembrane transport;	GO:0005575|cellular_component;GO:0005886|plasma membrane;GO:0008076|voltage-gated potassium channel complex;GO:0014069|postsynaptic density;GO:0016021|integral component of membrane;GO:0043025|neuronal cell body;GO:0043197|dendritic spine;GO:0045211|postsynaptic membrane;	GO:0005249|voltage-gated potassium channel activity;GO:0005250|A-type (transient outward) potassium channel activity;GO:0046872|metal ion binding;	K04891	KCND1, KV4.1; potassium voltage-gated channel Shal-related subfamily D member 1
ENSG00000109084	4.957145059602407	5.124578149380859	5.022073729234353	13.975637604709915	13.83726496520841	11.954770320730207	TMEM97	protein_coding	chr17:28319200-28328685:+	gi|931600831|ref|XP_014197585.1|	918	0.0	PREDICTED: transmembrane protein 97 isoform X2 [Pan paniscus]	gi|109948301|ref|NM_014573.2|	2463	0.0	Homo sapiens transmembrane protein 97 (TMEM97), mRNA	Q5BJF2	311	8e-99	Sigma intracellular receptor 2	.	.	.	.	pfam10914	DUF2781	Protein of unknown function (DUF2781). This is a eukaryotic family of uncharacterized proteins. Some of the proteins in this family are annotated as membrane proteins.	GO:0001558|regulation of cell growth;GO:0042632|cholesterol homeostasis;	GO:0005764|lysosome;GO:0005783|endoplasmic reticulum;GO:0005791|rough endoplasmic reticulum;GO:0005886|plasma membrane;GO:0016021|integral component of membrane;GO:0030867|rough endoplasmic reticulum membrane;GO:0031965|nuclear membrane;	GO:0005515|protein binding;	.	.
ENSG00000109083	4.917456741178738	5.481252694740277	5.517949552579887	3.2431023042747444	3.447219816294882	3.3503457207796705	IFT20	protein_coding	chr17:28328325-28335489:-	gi|343958800|dbj|BAK63255.1|	303	2e-30	intraflagellar transport 20 homolog [Pan troglodytes]	gi|2155224|gb|AC002094.1|AC002094	1485	0.0	Genomic sequence from Human 17, complete sequence	.	.	.	.	.	.	.	.	pfam14931	IFT20	Intraflagellar transport complex B, subunit 20. IFT20 is subunit 20 of the intraflagellar transport complex B. The intraflagellar transport complex assembles and maintains eukaryotic cilia and flagella. IFT20 is localized to the Golgi complex and is anchored there by the Golgi polypeptide, GMAP210, whereas all other subunits except IFT172 localize to cilia and the peri-basal body or centrosomal r…	GO:0001736|establishment of planar polarity;GO:0001822|kidney development;GO:0007224|smoothened signaling pathway;GO:0007283|spermatogenesis;GO:0008542|visual learning;GO:0034067|protein localization to Golgi apparatus;GO:0035845|photoreceptor cell outer segment organization;GO:0036372|opsin transport;GO:0042073|intraciliary transport;GO:0045198|establishment of epithelial cell apical/basal polar…	GO:0000139|Golgi membrane;GO:0001750|photoreceptor outer segment;GO:0005794|Golgi apparatus;GO:0005801|cis-Golgi network;GO:0005813|centrosome;GO:0005814|centriole;GO:0005902|microvillus;GO:0005929|cilium;GO:0030992|intraciliary transport particle B;GO:0031514|motile cilium;GO:0032391|photoreceptor connecting cilium;GO:0032420|stereocilium;GO:0044292|dendrite terminus;GO:0097542|ciliary tip;GO:00…	GO:0002046|opsin binding;GO:0005515|protein binding;GO:0031267|small GTPase binding;	K16473	IFT20; intraflagellar transport protein 20
ENSG00000117899	5.627403984593561	5.58906190019227	5.239640679082288	6.921374317518524	7.659145461892803	6.287507505871728	MESD	protein_coding	chr15:80946289-80989828:-	gi|817265236|ref|XP_012297738.1|	987	2e-115	PREDICTED: uncharacterized protein LOC105710067 [Aotus nancymaae]	gi|699045621|ref|NM_015154.2|	4200	0.0	Homo sapiens mesoderm development candidate 2 (MESDC2), transcript variant 1, mRNA	Q14696	360	1e-112	LRP chaperone MESD	.	.	.	.	pfam10185	Mesd	Chaperone for wingless signalling and trafficking of LDL receptor. Mesd is a family of highly conserved proteins found from nematodes to humans. The final C-terminal residues, KEDL, are the endoplasmic reticulum retention sequence as it is an ER protein specifically required for the intracellular trafficking of members of the low-density lipoprotein family of receptors (LDLRs). The N- and C-termi…	GO:0001503|ossification;GO:0006457|protein folding;GO:0006909|phagocytosis;GO:0007498|mesoderm development;GO:0016055|Wnt signaling pathway;GO:0034394|protein localization to cell surface;GO:1904395|positive regulation of skeletal muscle acetylcholine-gated channel clustering;	GO:0005783|endoplasmic reticulum;GO:0005886|plasma membrane;	GO:0003674|molecular_function;GO:0005515|protein binding;GO:0042802|identical protein binding;GO:0050750|low-density lipoprotein particle receptor binding;	K25366	MESD, BOCA; LRP chaperone MESD
ENSG00000102053	1.0914099484803692	1.4319460691770922	1.0338266355958206	0.4399462070317266	0.38751651832407197	0.6592988495467584	ZC3H12B	protein_coding	chrX:65366638-65507887:+	gi|296010956|ref|NP_001010888.3|	4511	0.0	probable ribonuclease ZC3H12B [Homo sapiens]	gi|768037698|ref|XM_011530939.1|	7256	0.0	PREDICTED: Homo sapiens zinc finger CCCH-type containing 12B (ZC3H12B), transcript variant X2, mRNA	Q5HYM0	1742	0.0	Probable ribonuclease ZC3H12B	.	.	.	.	pfam11977	RNase_Zc3h12a	Zc3h12a-like Ribonuclease NYN domain. This domain is found in the Zc3h12a protein which has shown to be a ribonuclease that controls the stability of a set of inflammatory genes. It has been suggested that this domain belongs to the PIN domain superfamily. This domain has also been identified as part of the NYN domain family.	GO:0090502|RNA phosphodiester bond hydrolysis, endonucleolytic;	GO:0005634|nucleus;GO:0036464|cytoplasmic ribonucleoprotein granule;	GO:0003729|mRNA binding;GO:0004521|endoribonuclease activity;GO:0046872|metal ion binding;	K18668	ZC3H12, MCPIP; ribonuclease ZC3H12 [EC:3.1.-.-]
ENSG00000152611	0.28128492707204117	0.2726869472559704	0.36977821046583476	0.11600225161159193	0.13623722762401363	0.36647304584902535	CAPSL	protein_coding	chr5:35904288-35938779:-	gi|578809845|ref|XP_006714507.1|	1114	1e-150	PREDICTED: calcyphosin-like protein isoform X1 [Homo sapiens]	gi|110835716|ref|NM_144647.3|	1004	0.0	Homo sapiens calcyphosine like (CAPSL), transcript variant 1, mRNA	Q8WWF8	431	2e-151	Calcyphosin-like protein	YBR109c	56.6	6e-09	COG5126	pfam13499	EF-hand_7	EF-hand domain pair.	.	GO:0005737|cytoplasm;	GO:0005509|calcium ion binding;	K23909	CAPS; calcyphosin
ENSG00000109089	27.6168341520776	24.271544367080683	28.94065260066854	25.887988912964552	21.735848271954758	21.48189129871749	CDR2L	protein_coding	chr17:74987632-75005800:+	gi|154759283|ref|NP_055418.2|	2044	0.0	cerebellar degeneration-related protein 2-like [Homo sapiens]	gi|154759282|ref|NM_014603.2|	3536	0.0	Homo sapiens cerebellar degeneration-related protein 2-like (CDR2L), mRNA	.	.	.	.	.	.	.	.	pfam05622	HOOK	HOOK protein. This family consists of several HOOK1, 2 and 3 proteins from different eukaryotic organisms. The different members of the human gene family are HOOK1, HOOK2 and HOOK3. Different domains have been identified in the three human HOOK proteins, and it was demonstrated that the highly conserved NH2-domain mediates attachment to microtubules, whereas the central coiled-coil motif mediates…	.	.	GO:0005515|protein binding;GO:0042802|identical protein binding;	.	.
ENSG00000269565	0.0	0.0	0.0	0.0	0.0	0.0860074431482916	GPR32P1	unprocessed_pseudogene	chr19:50758382-50759192:+	gi|205785988|sp|Q8NGA4.2|G32P1_HUMAN	1348	0.0	RecName: Full=Putative G-protein coupled receptor GPR32P1; AltName: Full=G-protein coupled 32 pseudogene; AltName: Full=G-protein coupled 32 pseudogene 1; AltName: Full=G-protein coupled receptor GPCR39; Short=hGPCR39	gi|585291545|ref|NG_001131.5|	811	0.0	Homo sapiens G protein-coupled receptor 32, pseudogene 1 (GPR32P1) on chromosome 19	Q8NGA4	523	0.0	Putative G-protein coupled receptor GPR32P1	.	.	.	.	pfam00001	7tm_1	7 transmembrane receptor (rhodopsin family). This family contains, amongst other G-protein-coupled receptors (GCPRs), members of the opsin family, which have been considered to be typical members of the rhodopsin superfamily. They share several motifs, mainly the seven transmembrane helices, GCPRs of the rhodopsin superfamily. All opsins bind a chromophore, such as 11-cis-retinal. The function of…	.	.	.	.	.
ENSG00000112706	0.16897810979288322	0.34400727875290277	0.16660443832929378	0.20906034404067014	0.24552800728031068	0.23849986141831625	IMPG1	protein_coding	chr6:75921114-76072678:-	gi|6631090|ref|NP_001554.2|	4194	0.0	interphotoreceptor matrix proteoglycan 1 isoform 1 precursor [Homo sapiens]	gi|538921624|ref|NM_001563.3|	3543	0.0	Homo sapiens interphotoreceptor matrix proteoglycan 1 (IMPG1), transcript variant 1, mRNA	Q17R60	1620	0.0	Interphotoreceptor matrix proteoglycan 1	.	.	.	.	pfam01390	SEA	SEA domain. Domain found in Sea urchin sperm protein, Enterokinase, Agrin (SEA). Proposed function of regulating or binding carbohydrate side chains. Recently a proteolytic activity has been shown for a SEA domain.	GO:0007601|visual perception;	GO:0001750|photoreceptor outer segment;GO:0001917|photoreceptor inner segment;GO:0005576|extracellular region;GO:0031012|extracellular matrix;GO:0033165|interphotoreceptor matrix;	GO:0005201|extracellular matrix structural constituent;GO:0005540|hyaluronic acid binding;GO:0008201|heparin binding;GO:0035374|chondroitin sulfate binding;	K19016	IMPG1, SPACR; interphotoreceptor matrix proteoglycan 1
ENSG00000156502	9.019278645946223	9.587395346507998	8.631181425087256	19.01556273971015	21.46033886603158	20.578561542792116	SUPV3L1	protein_coding	chr10:69180234-69209099:+	gi|31543667|ref|NP_003162.2|	4177	0.0	ATP-dependent RNA helicase SUPV3L1, mitochondrial isoform 1 [Homo sapiens]	gi|676260289|ref|NM_003171.4|	2477	0.0	Homo sapiens Suv3 like RNA helicase (SUPV3L1), transcript variant 1, mRNA	Q8IYB8	1613	0.0	ATP-dependent RNA helicase SUPV3L1, mitochondrial	.	.	.	.	pfam12513	SUV3_C	Mitochondrial degradasome RNA helicase subunit C terminal. This domain family is found in bacteria and eukaryotes, and is approximately 50 amino acids in length. The family is found in association with pfam00271. The yeast mitochondrial degradosome (mtEXO) is an NTP-dependent exoribonuclease involved in mitochondrial RNA metabolizm. mtEXO is made up of two subunits: an RNase (DSS1) and an RNA hel…	GO:0000958|mitochondrial mRNA catabolic process;GO:0000962|positive regulation of mitochondrial RNA catabolic process;GO:0000965|mitochondrial RNA 3'-end processing;GO:0006310|DNA recombination;GO:0006401|RNA catabolic process;GO:0030307|positive regulation of cell growth;GO:0032508|DNA duplex unwinding;GO:0035945|mitochondrial ncRNA surveillance;GO:0035946|mitochondrial mRNA surveillance;GO:0043…	GO:0005634|nucleus;GO:0005739|mitochondrion;GO:0005759|mitochondrial matrix;GO:0042645|mitochondrial nucleoid;GO:0045025|mitochondrial degradosome;	GO:0003677|DNA binding;GO:0003678|DNA helicase activity;GO:0003723|RNA binding;GO:0003724|RNA helicase activity;GO:0003725|double-stranded RNA binding;GO:0004386|helicase activity;GO:0005515|protein binding;GO:0005524|ATP binding;GO:0016887|ATPase activity;GO:0034458|3'-5' RNA helicase activity;GO:0042803|protein homodimerization activity;	K17675	SUPV3L1, SUV3; ATP-dependent RNA helicase SUPV3L1/SUV3 [EC:3.6.4.13]
ENSG00000112701	16.318812673682856	16.676460811835593	15.645728388971616	14.666537459430113	14.928710013885093	15.218737203785745	SENP6	protein_coding	chr6:75601509-75718281:+	gi|156105701|ref|NP_056386.2|	5283	0.0	sentrin-specific protease 6 isoform 1 [Homo sapiens]	gi|755571536|ref|NM_015571.3|	6671	0.0	Homo sapiens SUMO1/sentrin specific peptidase 6 (SENP6), transcript variant 1, mRNA	Q9GZR1	2039	0.0	Sentrin-specific protease 6	SPAC17A5.07c	93.2	4e-18	COG5160	pfam02902	Peptidase_C48	Ulp1 protease family, C-terminal catalytic domain. This domain contains the catalytic triad Cys-His-Asn.	GO:0016925|protein sumoylation;GO:0016926|protein desumoylation;GO:0070646|protein modification by small protein removal;GO:0090169|regulation of spindle assembly;GO:0090234|regulation of kinetochore assembly;	GO:0005634|nucleus;GO:0005654|nucleoplasm;GO:0005737|cytoplasm;GO:0005829|cytosol;	GO:0005515|protein binding;GO:0070139|SUMO-specific endopeptidase activity;	K08595	SENP6; sentrin-specific protease 6 [EC:3.4.22.68]
ENSG00000156500	0.6409133362946182	0.6055929794167572	0.63990915471951	0.5938688322497221	0.7072843669754322	0.669422245976525	PABIR3	protein_coding	chrX:134796395-134854835:+	gi|768038950|ref|XP_011529598.1|	692	2e-80	PREDICTED: protein FAM122C isoform X3 [Homo sapiens]	gi|194380509|dbj|AK295485.1|	1183	0.0	Homo sapiens cDNA FLJ61273 complete cds	.	.	.	.	.	.	.	.	pfam13900	GVQW	Putative binding domain. This short domain is often found nested inside other longer domains. The function is not known, but the domain carries a highly conserved GVQW motif. The members are rich in proline and cysteine. This may be a binding domain.	GO:0043086|negative regulation of catalytic activity;	.	GO:0004865|protein serine/threonine phosphatase inhibitor activity;	.	.
ENSG00000248593	2.6163316565126147	2.3109046596233567	3.057279394403499	3.6565379419758903	3.8719729715223052	4.54492906815841	DSTNP2	transcribed_unprocessed_pseudogene	chr12:6884682-6885786:+	gi|119609124|gb|EAW88718.1|	733	1e-93	hCG1640728, isoform CRA_b [Homo sapiens]	gi|335353814|ref|NR_033796.2|	1105	0.0	Homo sapiens destrin (actin depolymerizing factor) pseudogene 2 (DSTNP2), non-coding RNA	P60982	249	2e-80	Destrin	.	.	.	.	pfam00241	Cofilin_ADF	Cofilin/tropomyosin-type actin-binding protein. Severs actin filaments and binds to actin monomers.	.	.	.	.	.
ENSG00000248592	0.08195882933280715	0.09931701284207245	0.10100942027236086	0.03168742736575618	0.037214857426237494	0.011122952701844123	STIMATE-MUSTN1	protein_coding	chr3:52833121-52897562:-	gi|119585673|gb|EAW65269.1|	1016	1e-123	hCG2036619, isoform CRA_d, partial [Homo sapiens]	gi|21734307|emb|AL833659.1|	5166	0.0	Homo sapiens mRNA; cDNA DKFZp667E1121 (from clone DKFZp667E1121)	Q8IVN3	166	6e-46	Musculoskeletal embryonic nuclear protein 1	.	.	.	.	pfam04655	APH_6_hur	Aminoglycoside/hydroxyurea antibiotic resistance kinase. The aminoglycoside phosphotransferases achieve inactivation of their antibiotic substrates by phosphorylation utilizing ATP. Likewise hydroxyurea is inactivated by phosphorylation of the hydroxy group in the hydroxylamine moiety.	.	.	.	.	.
ENSG00000248591	0.0	0.0	0.0	0.0	0.0	0.18212019946022062	ENSG00000248591	processed_pseudogene	chr5:23456468-23456850:+	gi|470613835|ref|XP_004316440.1|	128	2e-06	PREDICTED: cerebellar degeneration-related protein 2-like [Tursiops truncatus]	gi|19774470|gb|AC109445.3|	383	0.0	Homo sapiens chromosome 5 clone CTD-2351A8, complete sequence	Q01850	50.8	6e-07	Cerebellar degeneration-related protein 2	.	.	.	.	pfam00995	Sec1	Sec1 family.	.	.	.	.	.
ENSG00000248590	0.0	0.0	0.0	0.0	0.029048340916098498	0.0	GLDCP1	transcribed_processed_pseudogene	chr4:56593004-56595681:+	gi|820970399|ref|XP_012356255.1|	2797	0.0	PREDICTED: glycine dehydrogenase (decarboxylating), mitochondrial isoform X1 [Nomascus leucogenys]	gi|169646044|ref|NG_003012.3|	2678	0.0	Homo sapiens glycine dehydrogenase (decarboxylase) pseudogene 1 (GLDCP1) on chromosome 4	P23378	1079	0.0	Glycine dehydrogenase (decarboxylating), mitochondrial	all4607_2	333	3e-167	COG1003	pfam02347	GDC-P	Glycine cleavage system P-protein. This family consists of Glycine cleavage system P-proteins EC:1.4.4.2 from bacterial, mammalian and plant sources. The P protein is part of the glycine decarboxylase multienzyme complex EC:2.1.2.10 (GDC) also annotated as glycine cleavage system or glycine synthase. GDC consists of four proteins P, H, L and T. The reaction catalysed by this protein is:- Glycine …	.	.	.	.	.
ENSG00000248597	0.0	0.0	0.0	0.23377865530665526	0.09151936114507267	0.08206121928619352	ENSG00000248597	lncRNA	chr5:1963346-1967251:-	.	.	.	.	gi|24418078|gb|AC126768.2|	513	0.0	Homo sapiens chromosome 5 clone RP11-259O2, complete sequence	.	.	.	.	.	.	.	.	pfam06607	Prokineticin	Prokineticin. This family consists of several prokineticin proteins and related BM8 sequences. The suprachiasmatic nucleus (SCN) controls the circadian rhythm of physiological and behavioural processes in mammals. It has been shown that prokineticin 2 (PK2), a cysteine-rich secreted protein, functions as an output molecule from the SCN circadian clock. PK2 messenger RNA is rhythmically expressed …	.	.	.	.	.
ENSG00000248596	0.01768873274869334	0.0	0.0	0.0729485525002412	0.021418352690889805	0.019204855835149914	ENSG00000248596	lncRNA	chr5:176143085-176185155:-	gi|332255255|ref|XP_003276747.1|	392	3e-60	PREDICTED: LOW QUALITY PROTEIN: centrosomal protein of 192 kDa [Nomascus leucogenys]	gi|551858206|tpe|HG498803.1|	3632	0.0	TPA: Homo sapiens long non-coding RNA OTTHUMT00000371986.1 (RP11-844P9.2 gene), lincRNA	Q8TEP8	152	1e-58	Centrosomal protein of 192 kDa	.	.	.	.	pfam13900	GVQW	Putative binding domain. This short domain is often found nested inside other longer domains. The function is not known, but the domain carries a highly conserved GVQW motif. The members are rich in proline and cysteine. This may be a binding domain.	.	.	.	.	.
ENSG00000156508	1010.7665679205013	1033.1656816636244	1050.0516108434365	502.55557596355163	508.35399091374165	475.75283413376746	EEF1A1	protein_coding	chr6:73489308-73525587:-	gi|521022958|gb|EPQ04746.1|	1835	0.0	Elongation factor 1-alpha 1 [Myotis brandtii]	gi|395627644|ref|NG_032856.1|	3499	0.0	Homo sapiens mitochondrial tRNA translation optimization 1 (MTO1), RefSeqGene on chromosome 6	A2Q0Z0	710	0.0	Elongation factor 1-alpha 1	SPCC794.09c	590	0.0	COG5256	pfam00009	GTP_EFTU	Elongation factor Tu GTP binding domain. This domain contains a P-loop motif, also found in several other families such as pfam00071, pfam00025 and pfam00063. Elongation factor Tu consists of three structural domains, this plus two C-terminal beta barrel domains.	GO:0006412|translation;GO:0006414|translational elongation;GO:0071364|cellular response to epidermal growth factor stimulus;GO:1900022|regulation of D-erythro-sphingosine kinase activity;GO:1904714|regulation of chaperone-mediated autophagy;	GO:0005576|extracellular region;GO:0005615|extracellular space;GO:0005634|nucleus;GO:0005730|nucleolus;GO:0005737|cytoplasm;GO:0005829|cytosol;GO:0005853|eukaryotic translation elongation factor 1 complex;GO:0005886|plasma membrane;GO:0016020|membrane;GO:0030864|cortical actin cytoskeleton;GO:0032587|ruffle membrane;GO:0034774|secretory granule lumen;GO:0070062|extracellular exosome;GO:0098574|cy…	GO:0000049|tRNA binding;GO:0003723|RNA binding;GO:0003746|translation elongation factor activity;GO:0003924|GTPase activity;GO:0005515|protein binding;GO:0005525|GTP binding;GO:0019900|kinase binding;GO:0019901|protein kinase binding;	K03231	EEF1A; elongation factor 1-alpha
ENSG00000156509	1.7935734368966842	1.7387496382324608	1.9648652546558576	1.8158612017238105	1.7413077642416368	2.157822051401291	FBXO43	protein_coding	chr8:100133351-100145817:-	gi|117606351|ref|NP_001025031.2|	3475	0.0	F-box only protein 43 [Homo sapiens]	gi|302370920|ref|NM_001029860.3|	3251	0.0	Homo sapiens F-box protein 43 (FBXO43), transcript variant 2, mRNA	Q4G163	1343	0.0	F-box only protein 43	.	.	.	.	pfam01485	IBR	IBR domain. The IBR (In Between Ring fingers) domain is often found to occur between pairs of ring fingers (pfam00097). This domain has also been called the C6HC domain and DRIL (for double RING finger linked) domain. Proteins that contain two Ring fingers and an IBR domain (these proteins are also termed RBR family proteins) are thought to exist in all eukaryotic organisms. RBR family members pl…	GO:0007088|regulation of mitotic nuclear division;GO:0016567|protein ubiquitination;GO:0045835|negative regulation of meiotic nuclear division;GO:0051321|meiotic cell cycle;	GO:0005634|nucleus;	GO:0005515|protein binding;GO:0046872|metal ion binding;	K10318	FBXO43, EMI2; F-box protein 43
ENSG00000251264	0.10295749574239456	0.0	0.0	0.0	0.0	0.0	ENSG00000251264	lncRNA	chr4:54440502-54446723:-	gi|119625864|gb|EAX05459.1|	501	1e-61	hCG2045767 [Homo sapiens]	gi|551852967|tpe|HG496907.1|	624	0.0	TPA: Homo sapiens long non-coding RNA OTTHUMT00000361416.1 (RP11-545H22.1 gene), lincRNA	.	.	.	.	.	.	.	.	pfam02830	V4R	V4R domain. The V4R (vinyl 4 reductase) domain is a predicted small molecular binding domain, that may bind to hydrocarbons.	.	.	.	.	.
ENSG00000227516	0.0	0.0	0.0	0.0	0.0	0.17308197616194665	ENSG00000227516	lncRNA	chr6:41868622-41869731:+	gi|355786564|gb|EHH66747.1|	197	1e-16	hypothetical protein EGM_03796, partial [Macaca fascicularis]	gi|551859223|tpe|HG499227.1|	403	0.0	TPA: Homo sapiens long non-coding RNA OTTHUMT00000106909.1 (RP5-973N23.4 gene), lincRNA	Q6UX73	76.6	9e-16	UPF0764 protein C16orf89	.	.	.	.	pfam13900	GVQW	Putative binding domain. This short domain is often found nested inside other longer domains. The function is not known, but the domain carries a highly conserved GVQW motif. The members are rich in proline and cysteine. This may be a binding domain.	.	.	.	.	.
ENSG00000240364	0.19351047392546447	0.0	0.0	0.0	0.0	0.0	RPL31P59	processed_pseudogene	chr18:3377916-3378247:-	gi|444515951|gb|ELV11009.1|	355	9e-41	60S ribosomal protein L31 [Tupaia chinensis]	gi|224494879|ref|NG_010620.1|	332	2e-172	Homo sapiens ribosomal protein L31 pseudogene 59 (RPL31P59) on chromosome 18	P62902	133	5e-39	60S ribosomal protein L31	YLR406c	71.2	7e-16	COG2097	pfam01198	Ribosomal_L31e	Ribosomal protein L31e.	.	.	.	.	.
ENSG00000108684	0.0544084327093955	0.0738434775191134	0.10728829175609332	0.14584768186193206	0.09223241849816775	0.10632932377022027	ASIC2	protein_coding	chr17:33013087-34174964:-	gi|34452695|ref|NP_899233.1|	2646	0.0	acid-sensing ion channel 2 isoform MDEG2 [Homo sapiens]	gi|34452694|ref|NM_183377.1|	3443	0.0	Homo sapiens acid sensing ion channel subunit 2 (ASIC2), transcript variant MDEG2, mRNA	Q16515	754	0.0	Acid-sensing ion channel 2	.	.	.	.	pfam00858	ASC	Amiloride-sensitive sodium channel.	GO:0003026|regulation of systemic arterial blood pressure by aortic arch baroreceptor feedback;GO:0007268|chemical synaptic transmission;GO:0007417|central nervous system development;GO:0007422|peripheral nervous system development;GO:0007602|phototransduction;GO:0007605|sensory perception of sound;GO:0010447|response to acidic pH;GO:0019229|regulation of vasoconstriction;GO:0034765|regulation of…	GO:0005886|plasma membrane;GO:0005887|integral component of plasma membrane;GO:0043025|neuronal cell body;GO:0043197|dendritic spine;	GO:0005515|protein binding;GO:0015280|ligand-gated sodium channel activity;GO:0022839|ion gated channel activity;	K04828	ASIC2, ACCN1, BNAC1; acid-sensing ion channel 2
ENSG00000238419	8.158155853111646	0.9885983929089467	1.1171606252697972	1.051385486828873	0.0	0.0	RNU7-186P	snRNA	chr17:47259358-47259420:-	.	.	.	.	gi|937347336|ref|NG_044771.1|	63	9e-24	Homo sapiens RNA, U7 small nuclear 186 pseudogene (RNU7-186P) on chromosome 17	.	.	.	.	.	.	.	.	pfam09375	Peptidase_M75	Imelysin. The imelysin peptidase was first identified in Pseudomonas aeruginosa. The active site residues have not been identified. However, His201 and Glu204 are completely conserved in the family and occur in an HXXE motif that is also found in family M14.	.	.	.	.	.
ENSG00000255572	0.0	0.0	0.10811231857449649	0.0	0.0	0.0	ENSG00000255572	lncRNA	chr12:7166674-7189069:-	.	.	.	.	gi|551872154|tpe|HG504467.1|	490	0.0	TPA: Homo sapiens long non-coding RNA OTTHUMT00000398610.1 (RP11-273B20.3 gene), antisense	.	.	.	.	.	.	.	.	pfam14052	Caps_assemb_Wzi	Capsule assembly protein Wzi. Many bacteria are covered in a layer of surface-associated polysaccharide called the capsule. These capsules can be divided into four groups depending upon the organisation of genes responsible for capsule assembly, the assembly pathway and regulation. This family plays a role in group 1 capsule biosynthesis. It is likely to be involved in the later stages of capsule…	.	.	.	.	.
ENSG00000080166	0.0426031016865081	0.016520344496886906	0.0	0.10541743077488434	0.09285452423870105	0.10176026529521345	DCT	protein_coding	chr13:94436811-94479682:-	gi|6041667|ref|NP_001913.2|	2732	0.0	L-dopachrome tautomerase isoform 1 precursor [Homo sapiens]	gi|426375773|ref|XM_004054646.1|	4809	0.0	PREDICTED: Gorilla gorilla gorilla dopachrome tautomerase, transcript variant 1 (DCT), mRNA	P40126	1056	0.0	L-dopachrome tautomerase	.	.	.	.	pfam00264	Tyrosinase	Common central domain of tyrosinase. This family also contains polyphenol oxidases and some hemocyanins. Binds two copper ions via two sets of three histidines. This family is related to pfam00372.	GO:0002052|positive regulation of neuroblast proliferation;GO:0006583|melanin biosynthetic process from tyrosine;GO:0008544|epidermis development;GO:0009637|response to blue light;GO:0021847|ventricular zone neuroblast division;GO:0048066|developmental pigmentation;GO:0048468|cell development;	GO:0005829|cytosol;GO:0005886|plasma membrane;GO:0016021|integral component of membrane;GO:0033162|melanosome membrane;GO:0042470|melanosome;GO:0043231|intracellular membrane-bounded organelle;	GO:0004167|dopachrome isomerase activity;GO:0005507|copper ion binding;GO:0005515|protein binding;GO:0016491|oxidoreductase activity;	K01827	DCT; dopachrome tautomerase [EC:5.3.3.12]
ENSG00000277595	0.2298585951458111	0.0	0.12590540141681075	1.6588944532791878	1.5307800119971906	0.7486801759563273	ENSG00000277595	lncRNA	chr12:110032245-110032803:+	.	.	.	.	gi|666671901|tpe|LK938784.1|	559	0.0	TPA: Homo sapiens long non-coding RNA OTTHUMT00000475017.1 (RP11-946P6.6 gene), sense_intronic	.	.	.	.	.	.	.	.	pfam02373	JmjC	JmjC domain, hydroxylase. The JmjC domain belongs to the Cupin superfamily. JmjC-domain proteins may be protein hydroxylases that catalyse a novel histone modification. This is confirmed to be a hydroxylase: the human JmjC protein named Tyw5p unexpectedly acts in the biosynthesis of a hypermodified nucleoside, hydroxy-wybutosine, in tRNA-Phe by catalyzing hydroxylation.	.	.	.	.	.
ENSG00000248629	0.0	0.0	0.0	0.49615944322261424	0.0	0.0	ENSG00000248629	lncRNA	chr4:156841359-156842236:+	.	.	.	.	gi|551854600|tpe|HG497443.1|	267	3e-136	TPA: Homo sapiens long non-coding RNA OTTHUMT00000366122.1 (RP11-154F14.2 gene), antisense	.	.	.	.	.	.	.	.	pfam10710	DUF2512	Protein of unknown function (DUF2512). Proteins in this family are predicted to be integral membrane proteins, and many of them are annotated as being YndM protein. They are all found in Firmicutes. The true function is not known.	.	.	.	.	.
ENSG00000122711	0.09868736919086668	0.0	0.0	0.6104818955780552	0.2389906512236921	0.3214379557293294	SPINK4	protein_coding	chr9:33218365-33248567:+	gi|7657453|ref|NP_055286.1|	357	2e-40	serine protease inhibitor Kazal-type 4 precursor [Homo sapiens]	gi|7657452|ref|NM_014471.1|	282	3e-144	Homo sapiens serine peptidase inhibitor, Kazal type 4 (SPINK4), mRNA	O60575	142	5e-42	Serine protease inhibitor Kazal-type 4	.	.	.	.	pfam00050	Kazal_1	Kazal-type serine protease inhibitor domain. Usually indicative of serine protease inhibitors. However, kazal-like domains are also seen in the extracellular part of agrins, which are not known to be protease inhibitors. Kazal domains often occur in tandem arrays. Small alpha+beta fold containing three disulphides. Alignment also includes a single domain from transporters in the OATP/PGT family.	GO:0009410|response to xenobiotic stimulus;GO:0010951|negative regulation of endopeptidase activity;	GO:0005576|extracellular region;	GO:0004867|serine-type endopeptidase inhibitor activity;GO:0005515|protein binding;	K23419	SPINK4; serine protease inhibitor Kazal-type 4
ENSG00000248626	0.06386230352212148	0.18573071198786373	0.0	0.32921116138279816	0.15465498404236933	0.6933602027163468	GAPDHP40	processed_pseudogene	chr5:159950493-159951498:-	gi|795130757|ref|XP_011790522.1|	572	2e-108	PREDICTED: glyceraldehyde-3-phosphate dehydrogenase isoform X1 [Colobus angolensis palliatus]	gi|576796384|ref|NG_009333.4|	1006	0.0	Homo sapiens glyceraldehyde 3 phosphate dehydrogenase pseudogene 40 (GAPDHP40) on chromosome 5	P04406	223	2e-109	Glyceraldehyde-3-phosphate dehydrogenase	SPBC354.12	140	1e-95	COG0057	pfam02800	Gp_dh_C	Glyceraldehyde 3-phosphate dehydrogenase, C-terminal domain. GAPDH is a tetrameric NAD-binding enzyme involved in glycolysis and glyconeogenesis. C-terminal domain is a mixed alpha/antiparallel beta fold.	.	.	.	.	.
ENSG00000204658	0.0	0.0	0.0	0.0	0.0	0.4359502274579031	CST9LP2	unprocessed_pseudogene	chr20:23583645-23586510:+	gi|821010806|ref|XP_012367479.1|	469	3e-58	PREDICTED: LOW QUALITY PROTEIN: cystatin-9-like [Nomascus leucogenys]	gi|821010805|ref|XM_012512025.1|	268	9e-137	PREDICTED: Nomascus leucogenys cystatin-9-like (LOC101178149), mRNA	Q9H4G1	137	1e-40	Cystatin-9-like	.	.	.	.	pfam00031	Cystatin	Cystatin domain. Very diverse family. Attempts to define separate sub-families failed. Typically, either the N-terminal or C-terminal end is very divergent. But splitting into two domains would make very short families. pfam00666 are related to this family but have not been included.	.	.	.	.	.
ENSG00000117280	17.690545118852018	16.86264231101426	16.17107174554854	7.991229905397834	8.030214436538076	7.861397544322843	RAB29	protein_coding	chr1:205767986-205775482:-	gi|4506375|ref|NP_003920.1|	1051	8e-132	ras-related protein Rab-7L1 isoform 1 [Homo sapiens]	gi|208609960|ref|NM_003929.2|	3308	0.0	Homo sapiens RAB29, member RAS oncogene family (RAB29), transcript variant 1, mRNA	Q5R7A4	409	3e-133	Ras-related protein Rab-7L1	.	.	.	.	pfam00071	Ras	Ras family. Includes sub-families Ras, Rab, Rac, Ral, Ran, Rap Ypt1 and more. Shares P-loop motif with GTP_EFTU, arf and myosin_head. See pfam00009 pfam00025, pfam00063. As regards Rab GTPases, these are important regulators of vesicle formation, motility and fusion. They share a fold in common with all Ras GTPases: this is a six-stranded beta-sheet surrounded by five alpha-helices.	GO:0001921|positive regulation of receptor recycling;GO:0006886|intracellular protein transport;GO:0007005|mitochondrion organization;GO:0007030|Golgi organization;GO:0007416|synapse assembly;GO:0009617|response to bacterium;GO:0010977|negative regulation of neuron projection development;GO:0030154|cell differentiation;GO:0032438|melanosome organization;GO:0039694|viral RNA genome replication;GO:…	GO:0005737|cytoplasm;GO:0005739|mitochondrion;GO:0005769|early endosome;GO:0005773|vacuole;GO:0005794|Golgi apparatus;GO:0005801|cis-Golgi network;GO:0005802|trans-Golgi network;GO:0005829|cytosol;GO:0005856|cytoskeleton;GO:0005886|plasma membrane;GO:0012505|endomembrane system;GO:0042470|melanosome;GO:0043231|intracellular membrane-bounded organelle;GO:0048471|perinuclear region of cytoplasm;GO:…	GO:0003924|GTPase activity;GO:0005515|protein binding;GO:0005525|GTP binding;GO:0019003|GDP binding;GO:0019894|kinesin binding;GO:0031267|small GTPase binding;GO:0070840|dynein complex binding;	K07916	RAB7L1, RAB7L; Ras-related protein Rab-7L1
ENSG00000117281	0.43682394567309585	0.3764192319512283	0.3544755446587621	1.0174954484722636	1.1753934571641165	1.4754900672460887	CD160	protein_coding	chr1:145719471-145739288:+	gi|55959478|emb|CAI13714.1|	585	8e-67	CD160 molecule [Homo sapiens]	gi|34535704|dbj|AK128370.1|	3379	0.0	Homo sapiens cDNA FLJ46513 fis, clone THYMU3032032	O95971	96.7	1e-20	CD160 antigen	.	.	.	.	pfam13900	GVQW	Putative binding domain. This short domain is often found nested inside other longer domains. The function is not known, but the domain carries a highly conserved GVQW motif. The members are rich in proline and cysteine. This may be a binding domain.	GO:0001525|angiogenesis;GO:0002250|adaptive immune response;GO:0002385|mucosal immune response;GO:0002729|positive regulation of natural killer cell cytokine production;GO:0002857|positive regulation of natural killer cell mediated immune response to tumor cell;GO:0014065|phosphatidylinositol 3-kinase signaling;GO:0016525|negative regulation of angiogenesis;GO:0031295|T cell costimulation;GO:0032…	GO:0005576|extracellular region;GO:0005886|plasma membrane;GO:0046658|anchored component of plasma membrane;	GO:0005102|signaling receptor binding;GO:0005515|protein binding;GO:0019900|kinase binding;GO:0023024|MHC class I protein complex binding;GO:0032393|MHC class I receptor activity;GO:0032394|MHC class Ib receptor activity;GO:0032397|activating MHC class I receptor activity;	K06542	CD160; CD160 antigen
ENSG00000225235	0.0	0.0	0.7073479335879117	0.33285068175989446	0.19545592204349693	0.0	INTS6L-AS1	lncRNA	chrX:135520083-135520674:-	.	.	.	.	gi|577019621|ref|NR_046740.1|	398	0.0	Homo sapiens DDX26B antisense RNA 1 (DDX26B-AS1), long non-coding RNA	.	.	.	.	.	.	.	.	pfam09872	DUF2099	Uncharacterized protein conserved in archaea (DUF2099). This domain, found in various hypothetical prokaryotic proteins, has no known function.	.	.	.	.	.
ENSG00000204650	0.061861738358506425	0.07596304251585628	0.06325174422184883	0.03401580981908794	0.039949393746725785	0.031343192627606334	LINC02210	transcribed_unitary_pseudogene	chr17:45620328-45655156:+	gi|686753566|ref|XP_009249919.1|	469	1e-45	PREDICTED: ADP-ribosylation factor-like 17-like [Pongo abelii]	gi|168823628|gb|AC217774.1|	9261	0.0	Homo sapiens chromosome 17, clone RP11-293E1, complete sequence	Q8WTZ3	115	4e-26	Zinc finger protein ENSP00000375192	.	.	.	.	pfam13900	GVQW	Putative binding domain. This short domain is often found nested inside other longer domains. The function is not known, but the domain carries a highly conserved GVQW motif. The members are rich in proline and cysteine. This may be a binding domain.	.	.	.	.	.
ENSG00000204653	0.9172465533837602	0.5187054030610893	0.544291821591888	0.6698595219474854	0.41649203614503627	0.37344933226613947	ASPDH	protein_coding	chr19:50511600-50514690:-	gi|167736378|ref|NP_001108070.1|	1428	0.0	putative L-aspartate dehydrogenase isoform 1 [Homo sapiens]	gi|167736377|ref|NM_001114598.1|	1041	0.0	Homo sapiens aspartate dehydrogenase domain containing (ASPDH), transcript variant 1, mRNA	A6ND91	551	0.0	Putative L-aspartate dehydrogenase	TM1643	54.3	1e-07	COG1712	pfam03447	NAD_binding_3	Homoserine dehydrogenase, NAD binding domain. This domain adopts a Rossmann NAD binding fold. The C-terminal domain of homoserine dehydrogenase contributes a single helix to this structural domain, which is not included in the Pfam model.	GO:0009435|NAD biosynthetic process;	.	GO:0050661|NADP binding;	K06989	nadX, ASPDH; aspartate dehydrogenase [EC:1.4.1.21]
ENSG00000259532	0.0	0.0	0.14911254108473987	0.5613329294086356	0.0	0.0	ENSG00000259532	lncRNA	chr15:70748932-70754177:+	.	.	.	.	gi|551880299|tpe|HG507193.1|	472	0.0	TPA: Homo sapiens long non-coding RNA OTTHUMT00000417194.1 (RP11-138H8.2 gene), lincRNA	.	.	.	.	.	.	.	.	pfam13900	GVQW	Putative binding domain. This short domain is often found nested inside other longer domains. The function is not known, but the domain carries a highly conserved GVQW motif. The members are rich in proline and cysteine. This may be a binding domain.	.	.	.	.	.
ENSG00000281809	0.0	0.0	0.0	0.16038083697389588	0.565071116028899	0.0	LINC01394	lncRNA	chr6:1321698-1324022:-	gi|119575475|gb|EAW55071.1|	485	4e-60	hCG2040960, partial [Homo sapiens]	gi|767941121|ref|XR_926376.1|	413	0.0	PREDICTED: Homo sapiens uncharacterized LOC105374881 (LOC105374881), transcript variant X3, ncRNA	.	.	.	.	.	.	.	.	pfam12458	DUF3686	ATPase involved in DNA repair. This domain family is found in bacteria, and is approximately 450 amino acids in length. There are two conserved sequence motifs: DVF and SPNGED.	.	.	.	.	.
ENSG00000284874	0.1376000799812684	0.06669704299985398	0.12059305100363626	0.014186610766806381	0.09996760373524752	0.059757580975167694	ENSG00000284874	protein_coding	chr22:19717220-19724772:+	gi|62087916|dbj|BAD92405.1|	1974	0.0	H5 variant [Homo sapiens]	gi|313151241|ref|NR_037611.1|	4113	0.0	Homo sapiens SEPT5-GP1BB readthrough (SEPT5-GP1BB), transcript variant 1, long non-coding RNA	Q9BGQ3	705	0.0	Septin-5	SPAC4F10.11	263	2e-75	COG5019	pfam00735	Septin	Septin. Members of this family include CDC3, CDC10, CDC11 and CDC12/Septin. Members of this family bind GTP. As regards the septins, these are polypeptides of 30-65kDa with three characteristic GTPase motifs (G-1, G-3 and G-4) that are similar to those of the Ras family. The G-4 motif is strictly conserved with a unique septin consensus of AKAD. Most septins are thought to have at least one coile…	.	.	.	.	.
ENSG00000273045	0.9053055602305015	0.5750011060796935	0.6497770983712085	0.0	0.18899770887587894	0.03389311778098372	C2orf15	protein_coding	chr2:99141707-99151669:+	gi|724938025|ref|XP_010385086.1|	710	2e-86	PREDICTED: uncharacterized protein C2orf15 homolog [Rhinopithecus roxellana]	gi|694895507|ref|XM_001159131.4|	1531	0.0	PREDICTED: Pan troglodytes chromosome 2A open reading frame, human C2orf15 (C2AH2orf15), transcript variant X1, mRNA	Q8WU43	257	1e-81	Uncharacterized protein C2orf15	.	.	.	.	pfam13900	GVQW	Putative binding domain. This short domain is often found nested inside other longer domains. The function is not known, but the domain carries a highly conserved GVQW motif. The members are rich in proline and cysteine. This may be a binding domain.	.	.	GO:0003723|RNA binding;GO:0005515|protein binding;	.	.
ENSG00000279001	0.0	0.0	0.0	0.0	0.0	0.17308197616194665	ENSG00000279001	TEC	chr12:121096027-121096429:-	gi|403281902|ref|XP_003932410.1|	130	1e-06	PREDICTED: ret finger protein-like 3 [Saimiri boliviensis boliviensis]	gi|14290370|gb|AC079602.15|	403	0.0	Homo sapiens 12 BAC RP11-216P16 (Roswell Park Cancer Institute Human BAC Library) complete sequence	.	.	.	.	.	.	.	.	pfam15449	Retinal	Retinal protein. This family of proteins is found in the photoreceptor cells of the retina. Mutations of the gene encoding this protein have been associated with retinal disorders such as retinitis pigmentosa and late-onset progressive retinal atrophy. The function of this family of proteins is unknown, but it is likely to be important in the development and function of the retina.	.	.	.	.	.
ENSG00000124713	1.2538615466620244	1.389182871820007	0.7195095848624251	1.2311763135728437	1.0121565033702276	1.7502834410949268	GNMT	protein_coding	chr6:42960754-42963880:+	gi|9506741|ref|NP_061833.1|	1593	0.0	glycine N-methyltransferase isoform 1 [Homo sapiens]	gi|974141080|ref|NM_018960.5|	1076	0.0	Homo sapiens glycine N-methyltransferase (GNMT), transcript variant 1, mRNA	Q14749	618	0.0	Glycine N-methyltransferase	BS_yqeM	55.8	3e-08	COG0500	pfam12847	Methyltransf_18	Methyltransferase domain. Protein in this family function as methyltransferases.	GO:0005977|glycogen metabolic process;GO:0006111|regulation of gluconeogenesis;GO:0006464|cellular protein modification process;GO:0006555|methionine metabolic process;GO:0006730|one-carbon metabolic process;GO:0032259|methylation;GO:0046498|S-adenosylhomocysteine metabolic process;GO:0046500|S-adenosylmethionine metabolic process;GO:0051289|protein homotetramerization;GO:1901052|sarcosine metabo…	GO:0005829|cytosol;	GO:0005515|protein binding;GO:0005542|folic acid binding;GO:0016594|glycine binding;GO:0017174|glycine N-methyltransferase activity;GO:0042802|identical protein binding;GO:1904047|S-adenosyl-L-methionine binding;	K00552	GNMT; glycine N-methyltransferase [EC:2.1.1.20]
ENSG00000279006	0.021415159114418072	0.0	0.0	0.0	0.0	0.0697520363932645	ENSG00000279006	lncRNA	chr22:25048967-25051966:-	gi|397486402|ref|XP_003814318.1|	246	3e-18	PREDICTED: uncharacterized protein KIAA1671 homolog [Pan paniscus]	gi|685844757|tpe|LN608909.1|	3000	0.0	TPA: Homo sapiens long non-coding RNA OTTHUMT00000478990.1 (CTA-243E7.2 gene), antisense	.	.	.	.	.	.	.	.	pfam15482	CCER1	Coiled-coil domain-containing glutamate-rich protein family 1. This is a family of coiled-coil family proteins found in eukaryotes. Proteins in this family are typically between 160 and 397 amino acids in length.	.	.	.	.	.
ENSG00000198400	0.061715155949331614	0.07179446542162955	0.0	0.12725703298793276	0.059782099499182915	0.0670048380338756	NTRK1	protein_coding	chr1:156815640-156881850:+	gi|56118210|ref|NP_001007793.1|	2319	0.0	high affinity nerve growth factor receptor isoform 3 [Homo sapiens]	gi|60219705|emb|CR936794.1|	3038	0.0	Homo sapiens mRNA; cDNA DKFZp781I14186 (from clone DKFZp781I14186)	P04629	808	0.0	High affinity nerve growth factor receptor	.	.	.	.	pfam07714	Pkinase_Tyr	Protein tyrosine kinase.	GO:0001934|positive regulation of protein phosphorylation;GO:0006468|protein phosphorylation;GO:0007169|transmembrane receptor protein tyrosine kinase signaling pathway;GO:0007275|multicellular organism development;GO:0007411|axon guidance;GO:0007568|aging;GO:0007611|learning or memory;GO:0007623|circadian rhythm;GO:0008285|negative regulation of cell proliferation;GO:0009314|response to radiatio…	GO:0005769|early endosome;GO:0005770|late endosome;GO:0005886|plasma membrane;GO:0005887|integral component of plasma membrane;GO:0009986|cell surface;GO:0010008|endosome membrane;GO:0030424|axon;GO:0030425|dendrite;GO:0031901|early endosome membrane;GO:0031902|late endosome membrane;GO:0032991|protein-containing complex;GO:0043025|neuronal cell body;GO:0043235|receptor complex;GO:0055038|recycli…	GO:0004713|protein tyrosine kinase activity;GO:0004714|transmembrane receptor protein tyrosine kinase activity;GO:0005004|GPI-linked ephrin receptor activity;GO:0005030|neurotrophin receptor activity;GO:0005166|neurotrophin p75 receptor binding;GO:0005515|protein binding;GO:0005524|ATP binding;GO:0010465|nerve growth factor receptor activity;GO:0019900|kinase binding;GO:0042802|identical protein …	K03176	NTRK1, TRKA; neurotrophic tyrosine kinase receptor type 1 [EC:2.7.10.1]
ENSG00000198406	4.9778578086782925	7.8417635234133405	5.879294477055458	11.146468169685763	17.705561635572174	16.04465728174365	BZW1P2	processed_pseudogene	chr3:116645902-116646727:-	gi|395823634|ref|XP_003785089.1|	1382	0.0	PREDICTED: basic leucine zipper and W2 domain-containing protein 1 isoform X3 [Otolemur garnettii]	gi|395455695|ref|NG_022890.2|	826	0.0	Homo sapiens basic leucine zipper and W2 domains 1 pseudogene 2 (BZW1P2) on chromosome 3	Q6P7P5	536	0.0	Basic leucine zipper and W2 domain-containing protein 1	SPAC8C9.15c	50.1	3e-06	COG1208	pfam02020	W2	eIF4-gamma/eIF5/eIF2-epsilon. This domain of unknown function is found at the C-terminus of several translation initiation factors.	.	.	.	.	.
ENSG00000179152	1.704786771546949	1.6669241116623232	1.7951492193086331	1.2651980678172905	1.1032987149365963	1.1568163418761697	TCAIM	protein_coding	chr3:44338119-44409451:+	gi|795642007|ref|XP_011737232.1|	1543	0.0	PREDICTED: T-cell activation inhibitor, mitochondrial isoform X1 [Macaca nemestrina]	gi|72533593|gb|BC101058.2|	3443	0.0	Homo sapiens chromosome 3 open reading frame 23, mRNA (cDNA clone IMAGE:40008142)	Q8N3R3	573	0.0	T-cell activation inhibitor, mitochondrial	.	.	.	.	pfam14688	DUF4461	Domain of unknown function (DUF4461). This domain family is found in eukaryotes, and is approximately 310 amino acids in length.	.	GO:0005739|mitochondrion;	.	.	.
ENSG00000206654	0.0	0.5988624880121504	0.0	0.0	0.0	0.6706926576275432	RNU6-608P	snRNA	chr1:39120940-39121043:-	gi|965792038|ref|XP_014963564.1|	125	4e-07	PREDICTED: LOW QUALITY PROTEIN: uncharacterized protein LOC106992171 [Ovis aries musimon]	gi|937346451|ref|NG_044657.1|	104	3e-46	Homo sapiens RNA, U6 small nuclear 608, pseudogene (RNU6-608P) on chromosome 1	.	.	.	.	.	.	.	.	pfam05121	GvpK	Gas vesicle protein K. These proteins are involved in the formation of gas vesicles.	.	.	.	.	.
ENSG00000206652	0.0	0.0	0.0	1.211657664699128	0.4743381522762913	0.0	RNU1-1	snRNA	chr1:16514122-16514285:-	gi|927196956|ref|XP_013836555.1|	282	1e-27	PREDICTED: inactive serine/threonine-protein kinase TEX14 [Sus scrofa]	gi|987976947|emb|LT160000.1|	164	3e-79	Macaca fascicularis complete genome, chromosome chr1	.	.	.	.	.	.	.	.	pfam12899	Glyco_hydro_100	Alkaline and neutral invertase. This is a family of bacterial and plant alkaline and neutral invertases, EC:3.2.1.26, previously known as Invertase_neut pfam04853.	.	.	.	K14276	U1snRNA; U1 spliceosomal RNA
ENSG00000107263	18.932419365573484	17.660116179894572	18.21829946568974	14.847592590268963	15.349485085253693	15.316766415311363	RAPGEF1	protein_coding	chr9:131576770-131740076:-	gi|530427149|ref|XP_005272243.1|	5925	0.0	PREDICTED: rap guanine nucleotide exchange factor 1 isoform X6 [Homo sapiens]	gi|767957153|ref|XM_005272186.3|	6547	0.0	PREDICTED: Homo sapiens Rap guanine nucleotide exchange factor (GEF) 1 (RAPGEF1), transcript variant X6, mRNA	Q13905	1117	0.0	Rap guanine nucleotide exchange factor 1	.	.	.	.	pfam00617	RasGEF	RasGEF domain. Guanine nucleotide exchange factor for Ras-like small GTPases.	GO:0007165|signal transduction;GO:0007169|transmembrane receptor protein tyrosine kinase signaling pathway;GO:0007399|nervous system development;GO:0010976|positive regulation of neuron projection development;GO:0032486|Rap protein signal transduction;GO:0038180|nerve growth factor signaling pathway;GO:0043547|positive regulation of GTPase activity;GO:0061028|establishment of endothelial barrier;…	GO:0005737|cytoplasm;GO:0005769|early endosome;GO:0005829|cytosol;GO:0043231|intracellular membrane-bounded organelle;	GO:0005085|guanyl-nucleotide exchange factor activity;GO:0005515|protein binding;GO:0017124|SH3 domain binding;	K06277	RAPGEF1, GRF2; Rap guanine nucleotide exchange factor 1
ENSG00000107262	9.619109360456129	9.21941730449131	9.841216892221864	9.748764934638482	11.240332111794801	11.064864249009299	BAG1	protein_coding	chr9:33247820-33264720:-	gi|296439462|sp|Q99933.4|BAG1_HUMAN	1151	9e-143	RecName: Full=BAG family molecular chaperone regulator 1; Short=BAG-1; AltName: Full=Bcl-2-associated athanogene 1	gi|288915524|ref|NM_004323.5|	3817	0.0	Homo sapiens BCL2 associated athanogene 1 (BAG1), transcript variant 1, mRNA	Q99933	447	3e-144	BAG family molecular chaperone regulator 1	.	.	.	.	pfam13900	GVQW	Putative binding domain. This short domain is often found nested inside other longer domains. The function is not known, but the domain carries a highly conserved GVQW motif. The members are rich in proline and cysteine. This may be a binding domain.	GO:0006915|apoptotic process;GO:0007166|cell surface receptor signaling pathway;GO:0043066|negative regulation of apoptotic process;GO:0050790|regulation of catalytic activity;GO:0050821|protein stabilization;GO:0051085|chaperone cofactor-dependent protein refolding;	GO:0005634|nucleus;GO:0005737|cytoplasm;GO:0005829|cytosol;GO:0016020|membrane;	GO:0000774|adenyl-nucleotide exchange factor activity;GO:0005515|protein binding;GO:0031072|heat shock protein binding;GO:0031625|ubiquitin protein ligase binding;GO:0051087|chaperone binding;	K09555	BAG1; BCL2-associated athanogene 1
ENSG00000183921	0.0	0.0	0.0	0.0	0.02957850075030866	0.0	SDR42E2	protein_coding	chr16:22165583-22191754:+	gi|212288606|sp|A6NKP2.3|D42E2_HUMAN	2032	0.0	RecName: Full=Putative short-chain dehydrogenase/reductase family 42E member 2	gi|767989168|ref|XM_011546037.1|	2393	0.0	PREDICTED: Homo sapiens short chain dehydrogenase/reductase family 42E, member 2 (SDR42E2), mRNA	A6NKP2	787	0.0	Putative short-chain dehydrogenase/reductase family 42E member 2	ML1942	164	6e-43	COG0451	pfam01073	3Beta_HSD	3-beta hydroxysteroid dehydrogenase/isomerase family. The enzyme 3 beta-hydroxysteroid dehydrogenase/5-ene-4-ene isomerase (3 beta-HSD) catalyses the oxidation and isomerization of 5-ene-3 beta-hydroxypregnene and 5-ene-hydroxyandrostene steroid precursors into the corresponding 4-ene-ketosteroids necessary for the formation of all classes of steroid hormones.	GO:0006694|steroid biosynthetic process;	.	GO:0003854|3-beta-hydroxy-delta5-steroid dehydrogenase activity;GO:0016616|oxidoreductase activity, acting on the CH-OH group of donors, NAD or NADP as acceptor;	.	.
ENSG00000139318	3.512774221152277	2.79210517862519	2.644535452666389	7.586649460025083	8.970510068184437	7.916919393690035	DUSP6	protein_coding	chr12:89347235-89352501:-	gi|42764683|ref|NP_001937.2|	1745	0.0	dual specificity protein phosphatase 6 isoform a [Homo sapiens]	gi|426373633|ref|XM_004053653.1|	3464	0.0	PREDICTED: Gorilla gorilla gorilla dual specificity phosphatase 6, transcript variant 1 (DUSP6), mRNA	Q16828	676	0.0	Dual specificity protein phosphatase 6	SPBC17A3.06	90.5	2e-18	COG2453	pfam00782	DSPc	Dual specificity phosphatase, catalytic domain. Ser/Thr and Tyr protein phosphatases. The enzyme's tertiary fold is highly similar to that of tyrosine-specific phosphatases, except for a "recognition" region.	GO:0000165|MAPK cascade;GO:0001933|negative regulation of protein phosphorylation;GO:0009410|response to xenobiotic stimulus;GO:0014070|response to organic cyclic compound;GO:0030154|cell differentiation;GO:0035335|peptidyl-tyrosine dephosphorylation;GO:0043065|positive regulation of apoptotic process;GO:0043409|negative regulation of MAPK cascade;GO:0051409|response to nitrosative stress;GO:0060…	GO:0005654|nucleoplasm;GO:0005737|cytoplasm;GO:0005829|cytosol;	GO:0004721|phosphoprotein phosphatase activity;GO:0004725|protein tyrosine phosphatase activity;GO:0005515|protein binding;GO:0008138|protein tyrosine/serine/threonine phosphatase activity;GO:0008330|protein tyrosine/threonine phosphatase activity;GO:0017017|MAP kinase tyrosine/serine/threonine phosphatase activity;	K21946	DUSP6; dual specificity phosphatase 6 [EC:3.1.3.16 3.1.3.48]
ENSG00000206659	0.0	0.6106048897378789	0.0	1.298770307259196	0.0	2.051530482154838	Y_RNA	misc_RNA	chr1:175022479-175022580:-	.	.	.	.	gi|2995179|emb|Z99297.1|	102	4e-45	Human DNA sequence from clone RP1-262D12 on chromosome 1q23.3-24.3, complete sequence	.	.	.	.	.	.	.	.	pfam09230	DFF40	DNA fragmentation factor 40 kDa. Members of this family of eukaryotic apoptotic proteins induce DNA fragmentation and chromatin condensation during apoptosis.	.	.	.	.	.
ENSG00000225581	0.0	0.0	0.0	0.0	0.05038306798789623	0.0	TRIM53AP	unprocessed_pseudogene	chr11:89993536-89999741:-	gi|397471867|ref|XP_003807493.1|	2049	0.0	PREDICTED: LOW QUALITY PROTEIN: tripartite motif-containing protein 49D1 [Pan paniscus]	gi|256223131|ref|NR_028346.1|	1539	0.0	Homo sapiens tripartite motif containing 53A, pseudogene (TRIM53AP), non-coding RNA	C9J1S8	780	0.0	Tripartite motif-containing protein 49D	.	.	.	.	pfam15227	zf-C3HC4_4	zinc finger of C3HC4-type, RING. This is a family of primate-specific Ret finger protein-like (RFPL) zinc-fingers of the C3HC4 type. Ret finger protein-like proteins are primate-specific target genes of Pax6, a key transcription factor for pancreas, eye and neocortex development. This domain is likely to be DNA-binding. This zinc-finger domain together with the RDM domain, pfam11002, forms a larg…	.	.	.	.	.
ENSG00000225580	0.2726887832905526	0.21148284805862017	0.3584776879049094	0.44982876516277753	0.5282951237576351	0.8289715700387971	PA2G4P5	processed_pseudogene	chr6:112616703-112617880:-	gi|440899459|gb|ELR50756.1|	1192	1e-173	Proliferation-associated protein 2G4, partial [Bos mutus]	gi|585635074|ref|NG_005878.5|	1178	0.0	Homo sapiens proliferation-associated 2G4 pseudogene 5 (PA2G4P5) on chromosome 6	Q9UQ80	447	4e-170	Proliferation-associated protein 2G4	SPAC23H4.09	157	1e-42	COG0024	pfam00557	Peptidase_M24	Metallopeptidase family M24. This family contains metallopeptidases. It also contains non-peptidase homologues such as the N terminal domain of Spt16 which is a histone H3-H4 binding module.	.	.	.	.	.
ENSG00000179151	6.728795327953328	6.425209637544392	6.583103326899327	8.824696341994198	8.972997689788567	8.772116976162168	EDC3	protein_coding	chr15:74630558-74696292:-	gi|19923613|ref|NP_079359.2|	2636	0.0	enhancer of mRNA-decapping protein 3 [Homo sapiens]	gi|215598544|ref|NM_001142443.1|	3753	0.0	Homo sapiens enhancer of mRNA decapping 3 (EDC3), transcript variant 1, mRNA	Q96F86	996	0.0	Enhancer of mRNA-decapping protein 3	.	.	.	.	pfam09532	FDF	FDF domain. The FDF domain, so called because of the conserved FDF at its N termini, is an entirely alpha-helical domain with multiple exposed hydrophilic loops. It is found at the C terminus of Scd6p-like SM domains. It is also found with other divergent Sm domains and in proteins such as Dcp3p and FLJ21128, where it is found N terminal to the YjeF-N domain, a novel Rossmann fold domain.	GO:0031087|deadenylation-independent decapping of nuclear-transcribed mRNA;GO:0033962|cytoplasmic mRNA processing body assembly;GO:0090502|RNA phosphodiester bond hydrolysis, endonucleolytic;	GO:0000932|P-body;GO:0005829|cytosol;GO:0016020|membrane;GO:0036464|cytoplasmic ribonucleoprotein granule;	GO:0003729|mRNA binding;GO:0005515|protein binding;GO:0042802|identical protein binding;GO:1990174|phosphodiesterase decapping endonuclease activity;	K12615	EDC3; enhancer of mRNA-decapping protein 3
ENSG00000277675	0.0	0.0	0.0	0.08546746538092774	0.0	0.0	ENSG00000277675	lncRNA	chr7:75225433-75234310:+	.	.	.	.	gi|666687987|tpe|HG500335.2|	775	0.0	TPA: Homo sapiens long non-coding RNA OTTHUMT00000342381.3 (AC004878.2 gene), antisense	.	.	.	.	.	.	.	.	pfam09686	Plasmid_RAQPRD	Plasmid protein of unknown function (Plasmid_RAQPRD). This entry identifies a family of proteins, which are about 100 amino acids in length, including a predicted signal sequence and a perfectly conserved motif RAQPRD towards the C terminus. Members are found in the Pseudomonas putida TOL plasmid pWW0 and in cryptic plasmid regions of Salmonella enterica subsp. enterica serovar Typhi and Pseudomo…	.	.	.	.	.
ENSG00000225588	0.0	0.0	0.0	0.0	0.0	0.10689967263335555	ENSG00000225588	lncRNA	chr2:107362282-107407329:+	gi|119622145|gb|EAX01740.1|	135	4e-08	hCG2045691 [Homo sapiens]	gi|551846515|tpe|HG494436.1|	648	0.0	TPA: Homo sapiens long non-coding RNA OTTHUMT00000329746.3 (AC096669.1 gene), lincRNA	.	.	.	.	.	.	.	.	pfam13900	GVQW	Putative binding domain. This short domain is often found nested inside other longer domains. The function is not known, but the domain carries a highly conserved GVQW motif. The members are rich in proline and cysteine. This may be a binding domain.	.	.	.	.	.
ENSG00000003393	4.349744519793626	4.292982547669233	4.00701744994273	3.8066724017796614	3.776644898862479	3.6839764991519157	ALS2	protein_coding	chr2:201700267-201782112:-	gi|158255494|dbj|BAF83718.1|	4962	0.0	unnamed protein product [Homo sapiens]	gi|209977017|ref|NG_008775.1|	3286	0.0	Homo sapiens ALS2, alsin Rho guanine nucleotide exchange factor (ALS2), RefSeqGene on chromosome 2	Q96Q42	1909	0.0	Alsin	SPBC557.03c	68.2	3e-10	COG5184	pfam02204	VPS9	Vacuolar sorting protein 9 (VPS9) domain. This domain acts as a GDP-GTP exchange factor (GEF). It activates Rab GTPases by stimulating the release of GDP and allowing GTP to bind.	GO:0001662|behavioral fear response;GO:0001701|in utero embryonic development;GO:0001881|receptor recycling;GO:0006979|response to oxidative stress;GO:0007032|endosome organization;GO:0007041|lysosomal transport;GO:0007409|axonogenesis;GO:0007528|neuromuscular junction development;GO:0007626|locomotory behavior;GO:0008104|protein localization;GO:0008219|cell death;GO:0016197|endosomal transport;G…	GO:0001726|ruffle;GO:0005634|nucleus;GO:0005769|early endosome;GO:0005813|centrosome;GO:0005829|cytosol;GO:0014069|postsynaptic density;GO:0016020|membrane;GO:0030027|lamellipodium;GO:0030425|dendrite;GO:0030426|growth cone;GO:0031982|vesicle;GO:0032991|protein-containing complex;GO:0043025|neuronal cell body;GO:0043197|dendritic spine;	GO:0005085|guanyl-nucleotide exchange factor activity;GO:0005096|GTPase activator activity;GO:0005515|protein binding;GO:0031267|small GTPase binding;GO:0042802|identical protein binding;GO:0042803|protein homodimerization activity;GO:0043539|protein serine/threonine kinase activator activity;	K04575	ALS2; amyotrophic lateral sclerosis 2 protein
ENSG00000213128	0.0	0.0	0.0	0.16436051034793797	0.3860618212075026	0.0	RPL32P31	processed_pseudogene	chr17:80542203-80542605:+	gi|554551196|ref|XP_005870096.1|	238	2e-40	PREDICTED: 60S ribosomal protein L32 isoform X1 [Myotis brandtii]	gi|260656001|ref|NG_013034.1|	403	0.0	Homo sapiens regulatory associated protein of MTOR, complex 1 (RPTOR), RefSeqGene on chromosome 17	P62912	104	1e-27	60S ribosomal protein L32	SPAC3H5.10	73.2	4e-16	COG1717	pfam01655	Ribosomal_L32e	Ribosomal protein L32. This family includes ribosomal protein L32 from eukaryotes and archaebacteria.	.	.	.	.	.
ENSG00000213122	0.0	0.0	0.0	0.0	0.1587580754557383	0.0	RPL23AP46	processed_pseudogene	chr6:132997551-132998040:-	gi|354487134|ref|XP_003505730.1|	413	3e-49	PREDICTED: 60S ribosomal protein L23a [Cricetulus griseus]	gi|224494397|ref|NG_010780.1|	490	0.0	Homo sapiens ribosomal protein L23a pseudogene 46 (RPL23AP46) on chromosome 6	P62752	159	2e-49	60S ribosomal protein L23a	YOL127w	100	5e-29	COG0089	pfam03939	Ribosomal_L23eN	Ribosomal protein L23, N-terminal domain. The N-terminal domain appears to be specific to the eukaryotic ribosomal proteins L25, L23, and L23a.	.	.	.	.	.
ENSG00000213123	0.6187365394213888	0.5998237440121699	0.6213421455152242	1.0100388665603217	1.2486590204383912	1.3435384217001187	DYNLT2B	protein_coding	chr3:196291219-196318299:-	gi|229090471|ref|NP_689986.2|	554	1e-72	tctex1 domain-containing protein 2 [Homo sapiens]	gi|325974481|ref|NM_152773.4|	459	0.0	Homo sapiens Tctex1 domain containing 2 (TCTEX1D2), mRNA	Q8WW35	218	4e-74	Tctex1 domain-containing protein 2	.	.	.	.	pfam03645	Tctex-1	Tctex-1 family. Tctex-1 is a dynein light chain. It has been shown that Tctex-1 can bind to the cytoplasmic tail of rhodopsin. C-terminal rhodopsin mutations responsible for retinitis pigmentosa inhibit this interaction.	GO:0007018|microtubule-based movement;GO:0035721|intraciliary retrograde transport;GO:0060271|cilium assembly;GO:1902017|regulation of cilium assembly;GO:1905799|regulation of intraciliary retrograde transport;	GO:0000922|spindle pole;GO:0005737|cytoplasm;GO:0005813|centrosome;GO:0005868|cytoplasmic dynein complex;GO:0005930|axoneme;GO:0031021|interphase microtubule organizing center;GO:0097546|ciliary base;	GO:0005515|protein binding;GO:0045505|dynein intermediate chain binding;	K22866	TCTEX1D2; tctex1 domain-containing protein 2
ENSG00000213121	0.05300781959014374	0.0	0.0	0.0	0.0	0.057551185142957505	ENSG00000213121	lncRNA	chr6:153231320-153347488:+	gi|954265050|gb|KRX57831.1|	1573	0.0	LINE-1 reverse transcriptase -like protein [Trichinella sp. T6]	gi|666670389|tpe|LK939086.1|	1212	0.0	TPA: Homo sapiens long non-coding RNA OTTHUMT00000474416.1 (RP11-306O13.1 gene), lincRNA	O00370	603	0.0	LINE-1 retrotransposable element ORF2 protein	.	.	.	.	pfam12698	ABC2_membrane_3	ABC-2 family transporter protein. This family is related to the ABC-2 membrane transporter family pfam01061.	.	.	.	.	.
ENSG00000085449	13.118493094702773	13.807574418225814	12.510773273873708	7.2335704861369505	6.6232653430331085	7.6555562276654925	WDFY1	protein_coding	chr2:223855716-223945357:-	gi|18482373|ref|NP_065881.1|	2218	0.0	WD repeat and FYVE domain-containing protein 1 [Homo sapiens]	gi|751868087|ref|NM_020830.4|	4607	0.0	Homo sapiens WD repeat and FYVE domain containing 1 (WDFY1), mRNA	Q8IWB7	858	0.0	WD repeat and FYVE domain-containing protein 1	all0283_3	88.2	1e-16	COG2319	pfam01363	FYVE	FYVE zinc finger. The FYVE zinc finger is named after four proteins that it has been found in: Fab1, YOTB/ZK632.12, Vac1, and EEA1. The FYVE finger has been shown to bind two Zn++ ions. The FYVE finger has eight potential zinc coordinating cysteine positions. Many members of this family also include two histidines in a motif R+HHC+XCG, where + represents a charged residue and X any residue. We ha…	GO:0034141|positive regulation of toll-like receptor 3 signaling pathway;GO:0034145|positive regulation of toll-like receptor 4 signaling pathway;	GO:0005634|nucleus;GO:0005769|early endosome;GO:0005829|cytosol;	GO:0005515|protein binding;GO:0005545|1-phosphatidylinositol binding;GO:0008270|zinc ion binding;	K23299	WDFY1; WD repeat and FYVE domain-containing protein 1
ENSG00000155962	0.29408141037405094	0.2193017561734635	0.29738501151548125	0.18658390329639152	0.43826172942710856	0.5648932524806631	CLIC2	protein_coding	chrX:155276211-155334657:-	gi|169404567|pdb|2PER|A	1316	1e-172	Chain A, Crystal Structure Of Human Chloride Intracellular Channel Protein 2	gi|530788321|ref|NM_001289.5|	2623	0.0	Homo sapiens chloride intracellular channel 2 (CLIC2), mRNA	O15247	509	2e-173	Chloride intracellular channel protein 2	.	.	.	.	pfam13409	GST_N_2	Glutathione S-transferase, N-terminal domain. This family is closely related to pfam02798.	GO:0006749|glutathione metabolic process;GO:0006821|chloride transport;GO:0007165|signal transduction;GO:0010880|regulation of release of sequestered calcium ion into cytosol by sarcoplasmic reticulum;GO:0010881|regulation of cardiac muscle contraction by regulation of the release of sequestered calcium ion;GO:0051099|positive regulation of binding;GO:0060315|negative regulation of ryanodine-sens…	GO:0005634|nucleus;GO:0005654|nucleoplasm;GO:0005737|cytoplasm;GO:0005829|cytosol;GO:0005886|plasma membrane;GO:0016020|membrane;GO:0034707|chloride channel complex;	GO:0004602|glutathione peroxidase activity;GO:0005244|voltage-gated ion channel activity;GO:0005254|chloride channel activity;GO:0005515|protein binding;	K05022	CLIC2; chloride intracellular channel protein 2
ENSG00000166888	34.10345015453094	34.55448044011571	33.07854748075506	11.363261394781336	12.055650566842369	13.409441910078115	STAT6	protein_coding	chr12:57095408-57132139:-	gi|767975210|ref|XP_011537005.1|	4443	0.0	PREDICTED: signal transducer and activator of transcription 6 isoform X2 [Homo sapiens]	gi|767975209|ref|XM_011538703.1|	3663	0.0	PREDICTED: Homo sapiens signal transducer and activator of transcription 6, interleukin-4 induced (STAT6), transcript variant X1, mRNA	P42226	1667	0.0	Signal transducer and activator of transcription 6	.	.	.	.	pfam14596	STAT6_C	STAT6 C-terminal. This family represents the C-terminus of mammalian STAT6 (Signal transducer and activator of transcription 6), it contains an LXXLL motif which binds to NCOA1 (Nuclear receptor coactivator 1).	GO:0000122|negative regulation of transcription by RNA polymerase II;GO:0002296|T-helper 1 cell lineage commitment;GO:0002829|negative regulation of type 2 immune response;GO:0006357|regulation of transcription by RNA polymerase II;GO:0006952|defense response;GO:0007165|signal transduction;GO:0007259|JAK-STAT cascade;GO:0019221|cytokine-mediated signaling pathway;GO:0033598|mammary gland epitheli…	GO:0000785|chromatin;GO:0005654|nucleoplasm;GO:0005829|cytosol;GO:0045121|membrane raft;	GO:0000977|RNA polymerase II regulatory region sequence-specific DNA binding;GO:0000978|RNA polymerase II proximal promoter sequence-specific DNA binding;GO:0000981|DNA-binding transcription factor activity, RNA polymerase II-specific;GO:0001228|DNA-binding transcription activator activity, RNA polymerase II-specific;GO:0003700|DNA-binding transcription factor activity;GO:0005515|protein binding;…	K11225	STAT6; signal transducer and activator of transcription 6
ENSG00000166889	38.26570299891173	35.688059908444494	36.15657506020249	27.518650863221318	26.36116500433564	26.887117142593993	PATL1	protein_coding	chr11:59636716-59669037:-	gi|189217919|ref|NP_689929.2|	3189	0.0	protein PAT1 homolog 1 [Homo sapiens]	gi|189217918|ref|NM_152716.2|	4129	0.0	Homo sapiens protein associated with topoisomerase II homolog 1 (yeast) (PATL1), mRNA	Q86TB9	1233	0.0	Protein PAT1 homolog 1	.	.	.	.	pfam09770	PAT1	Topoisomerase II-associated protein PAT1. Members of this family are necessary for accurate chromosome transmission during cell division.	GO:0000290|deadenylation-dependent decapping of nuclear-transcribed mRNA;GO:0033962|cytoplasmic mRNA processing body assembly;	GO:0000932|P-body;GO:0005829|cytosol;GO:0016605|PML body;GO:0016607|nuclear speck;GO:0036464|cytoplasmic ribonucleoprotein granule;	GO:0003723|RNA binding;GO:0005515|protein binding;GO:0008266|poly(U) RNA binding;GO:0034046|poly(G) binding;	K12617	PATL1, PAT1; DNA topoisomerase 2-associated protein PAT1
ENSG00000169857	3.833874927599939	3.747787615364928	4.182448543144903	2.8115701782614804	2.427948095296872	2.5950195811726364	AVEN	protein_coding	chr15:33858782-34075155:-	gi|767984794|ref|XP_011520121.1|	1276	1e-164	PREDICTED: cell death regulator Aven isoform X2 [Homo sapiens]	gi|767984795|ref|XM_005254563.2|	877	0.0	PREDICTED: Homo sapiens apoptosis, caspase activation inhibitor (AVEN), transcript variant X3, mRNA	Q9NQS1	491	4e-163	Cell death regulator Aven	.	.	.	.	pfam00001	7tm_1	7 transmembrane receptor (rhodopsin family). This family contains, amongst other G-protein-coupled receptors (GCPRs), members of the opsin family, which have been considered to be typical members of the rhodopsin superfamily. They share several motifs, mainly the seven transmembrane helices, GCPRs of the rhodopsin superfamily. All opsins bind a chromophore, such as 11-cis-retinal. The function of…	GO:0006915|apoptotic process;GO:0010972|negative regulation of G2/M transition of mitotic cell cycle;GO:0043066|negative regulation of apoptotic process;	GO:0005829|cytosol;GO:0012505|endomembrane system;GO:0016020|membrane;	GO:0005515|protein binding;	.	.
ENSG00000166886	11.49726822780362	12.038370992853825	12.915095309611512	15.62746166633968	16.8036072735081	16.578603546808758	NAB2	protein_coding	chr12:57089043-57095476:+	gi|635066267|ref|XP_008001928.1|	2198	0.0	PREDICTED: NGFI-A-binding protein 2 isoform X1 [Chlorocebus sabaeus]	gi|95102542|ref|NM_005967.3|	2491	0.0	Homo sapiens NGFI-A binding protein 2 (NAB2), mRNA	Q15742	850	0.0	NGFI-A-binding protein 2	.	.	.	.	pfam04904	NCD1	NAB conserved region 1 (NCD1). Nab1 and Nab2 are co-repressors that specifically interact with and repress transcription mediated by the three members of the NGFI-A (Egr-1, Krox24, zif/268) family of transcription factors. This region consists of the N-terminal NAB conserved region 1, which interacts with the EGR1 inhibitory domain (R1). It may also mediate multimerization.	GO:0001958|endochondral ossification;GO:0006355|regulation of transcription, DNA-templated;GO:0014037|Schwann cell differentiation;GO:0016480|negative regulation of transcription by RNA polymerase III;GO:0042552|myelination;GO:0045682|regulation of epidermis development;GO:1902949|positive regulation of tau-protein kinase activity;	GO:0005634|nucleus;GO:0005654|nucleoplasm;	GO:0003712|transcription coregulator activity;GO:0003714|transcription corepressor activity;GO:0005515|protein binding;GO:0008134|transcription factor binding;GO:0042802|identical protein binding;	K22388	NAB; NGFI-A-binding protein
ENSG00000253374	0.2769201609623026	0.0	0.0	0.21412915626148382	0.4191350052441367	0.22549149696098436	ENSG00000253374	lncRNA	chr8:81521618-81533275:+	gi|182777|gb|AAA52479.1|	221	8e-20	ferritin heavy chain, partial [Homo sapiens]	gi|551864175|tpe|HG501397.1|	859	0.0	TPA: Homo sapiens long non-coding RNA OTTHUMT00000379716.1 (RP11-257P3.3 gene), antisense	P02794	90.5	2e-20	Ferritin heavy chain	.	.	.	.	pfam00119	ATP-synt_A	ATP synthase A chain.	.	.	.	.	.
ENSG00000166881	10.539397679347113	11.521570799033064	9.642090527524923	14.27627361304022	13.1010045338998	13.950407278652898	NEMP1	protein_coding	chr12:57055643-57088063:-	gi|48735178|gb|AAH71597.1|	1893	0.0	TMEM194A protein, partial [Homo sapiens]	gi|195972880|ref|NM_001130963.1|	5617	0.0	Homo sapiens nuclear envelope integral membrane protein 1 (NEMP1), transcript variant 1, mRNA	Q5RDB4	727	0.0	Nuclear envelope integral membrane protein 1	.	.	.	.	pfam10225	DUF2215	Uncharacterized conserved protein (DUF2215). This entry is the central 200 residues of a family of proteins conserved from worms to humans. The function is unknown.	GO:0071763|nuclear membrane organization;	GO:0005635|nuclear envelope;GO:0005637|nuclear inner membrane;GO:0016021|integral component of membrane;	GO:0003674|molecular_function;	.	.
ENSG00000042980	0.186158820376461	0.06684020042204726	0.15106486239965058	0.05686824268745996	0.0	0.059885843651654426	ADAM28	protein_coding	chr8:24294069-24359014:+	gi|98985828|ref|NP_055080.2|	4041	0.0	disintegrin and metalloproteinase domain-containing protein 28 isoform 1 preproprotein [Homo sapiens]	gi|748983338|ref|NM_014265.5|	7019	0.0	Homo sapiens ADAM metallopeptidase domain 28 (ADAM28), transcript variant 1, mRNA	Q9UKQ2	1561	0.0	Disintegrin and metalloproteinase domain-containing protein 28	.	.	.	.	pfam01421	Reprolysin	Reprolysin (M12B) family zinc metalloprotease. The members of this family are enzymes that cleave peptides. These proteases require zinc for catalysis. Members of this family are also known as adamalysins. Most members of this family are snake venom endopeptidases, but there are also some mammalian proteins such as human ADAM8 and fertilin. Fertilin and closely related proteins appear to not have…	GO:0006508|proteolysis;GO:0007283|spermatogenesis;	GO:0005576|extracellular region;GO:0005739|mitochondrion;GO:0005886|plasma membrane;GO:0016021|integral component of membrane;	GO:0004175|endopeptidase activity;GO:0004222|metalloendopeptidase activity;GO:0005515|protein binding;GO:0008237|metallopeptidase activity;GO:0046872|metal ion binding;	K08614	ADAM28; disintegrin and metalloproteinase domain-containing protein 28 [EC:3.4.24.-]
ENSG00000106772	0.3062850516943264	0.3902415232105329	0.3019826004015409	0.18495734607906958	0.23311476583979557	0.26602969679376226	PRUNE2	protein_coding	chr9:76611376-76906114:-	gi|162287219|ref|NP_056040.2|	15476	0.0	protein prune homolog 2 isoform 1 [Homo sapiens]	gi|767956505|ref|XM_011518323.1|	12604	0.0	PREDICTED: Homo sapiens prune homolog 2 (Drosophila) (PRUNE2), transcript variant X10, mRNA	Q8WUY3	5924	0.0	Protein prune homolog 2	.	.	.	.	pfam12496	BNIP2	Bcl2-/adenovirus E1B nineteen kDa-interacting protein 2. This domain family is found in eukaryotes, and is typically between 119 and 133 amino acids in length. There is a conserved HGGY sequence motif. This family is Bcl2-/adenovirus E1B nineteen kDa-interacting protein 2. It interacts with pro- and anti- apoptotic molecules in the cell.	GO:0006915|apoptotic process;	GO:0005737|cytoplasm;	GO:0046872|metal ion binding;	K18449	PRUNE2, BMCC1; prune homolog 2
ENSG00000155966	0.0090226075898117	0.013120223036288948	0.0	0.023255840766174773	0.021849998447668502	0.01959189281462383	AFF2	protein_coding	chrX:148500617-149000663:+	gi|87162461|ref|NP_002016.2|	5622	0.0	AF4/FMR2 family member 2 isoform 1 [Homo sapiens]	gi|282165689|ref|NM_002025.3|	13746	0.0	Homo sapiens AF4/FMR2 family member 2 (AFF2), transcript variant 1, mRNA	P51816	2170	0.0	AF4/FMR2 family member 2	.	.	.	.	pfam05110	AF-4	AF-4 proto-oncoprotein. This family consists of AF4 (Proto-oncogene AF4) and FMR2 (Fragile X E mental retardation syndrome) nuclear proteins. These proteins have been linked to human diseases such as acute lymphoblastic leukaemia and mental retardation. The family also contains a Drosophila AF4 protein homologue Lilliputian which contains an AT-hook domain. Lilliputian represents a novel pair-rul…	GO:0006397|mRNA processing;GO:0007420|brain development;GO:0007611|learning or memory;GO:0008380|RNA splicing;GO:0010468|regulation of gene expression;GO:0010629|negative regulation of gene expression;GO:0035063|nuclear speck organization;GO:0043484|regulation of RNA splicing;	GO:0016607|nuclear speck;	GO:0002151|G-quadruplex RNA binding;	K15194	AFF2; AF4/FMR2 family member 2
ENSG00000280367	0.0	0.0	0.0	0.019562104450743942	0.0	0.02060012888164929	ENSG00000280367	TEC	chr11:90223153-90226538:+	gi|7770139|gb|AAF69605.1|AF119917_13	352	5e-35	PRO1722 [Homo sapiens]	gi|28189492|dbj|AP002364.4|	3386	0.0	Homo sapiens genomic DNA, chromosome 11 clone:RP11-121L10, complete sequence	Q6UX73	108	1e-23	UPF0764 protein C16orf89	.	.	.	.	pfam13900	GVQW	Putative binding domain. This short domain is often found nested inside other longer domains. The function is not known, but the domain carries a highly conserved GVQW motif. The members are rich in proline and cysteine. This may be a binding domain.	.	.	.	.	.
ENSG00000280360	0.0	0.0	0.0	0.0	0.0	0.25364376870278	ENSG00000280360	TEC	chr2:687799-688348:+	gi|12751053|gb|AAK07521.1|AF274944_1	237	5e-23	PNAS-19 [Homo sapiens]	gi|19551193|gb|AC092159.4|	550	0.0	Homo sapiens BAC clone RP11-455F15 from 2, complete sequence	.	.	.	.	.	.	.	.	pfam01486	K-box	K-box region. The K-box region is commonly found associated with SRF-type transcription factors see pfam00319. The K-box is a possible coiled-coil structure. Possible role in multimer formation.	.	.	.	.	.
ENSG00000280368	0.3472728505040768	0.0	0.0	0.0	0.0	0.37703803455818646	ENSG00000280368	TEC	chr5:10171030-10171214:-	.	.	.	.	gi|20198515|gb|AC034229.4|	185	6e-91	Homo sapiens chromosome 5 clone CTD-2199O4, complete sequence	.	.	.	.	.	.	.	.	pfam12132	DUF3587	Protein of unknown function (DUF3587). This protein is found in viruses. Proteins in this family are typically between 209 and 248 amino acids in length.	.	.	.	.	.
ENSG00000258561	0.09441693273828998	0.05085050518718456	0.022985342714564733	0.021632033203859893	0.0	0.07972963010333957	ENSG00000258561	lncRNA	chr14:66212810-66509394:-	gi|119610209|gb|EAW89803.1|	188	2e-13	hCG1725344 [Homo sapiens]	gi|13897488|emb|AL157997.5|	3768	0.0	Human chromosome 14 DNA sequence BAC R-50H7 of library RPCI-11 from chromosome 14 of Homo sapiens (Human), complete sequence	Q7Z5D8	58.2	7e-08	NANOG neighbor homeobox	.	.	.	.	pfam13900	GVQW	Putative binding domain. This short domain is often found nested inside other longer domains. The function is not known, but the domain carries a highly conserved GVQW motif. The members are rich in proline and cysteine. This may be a binding domain.	.	.	.	.	.
ENSG00000189159	36.87607404758131	39.31463661759155	46.74165944354014	49.143165263841276	53.8099449879984	47.47070474444718	JPT1	protein_coding	chr17:75135248-75168281:-	gi|795091810|ref|XP_011797976.1|	444	2e-74	PREDICTED: hematological and neurological expressed 1 protein isoform X1 [Colobus angolensis palliatus]	gi|568599821|ref|NM_001288609.1|	2289	0.0	Homo sapiens hematological and neurological expressed 1 (HN1), transcript variant 5, mRNA	Q9UK76	178	1e-50	Jupiter microtubule associated homolog 1	.	.	.	.	pfam15449	Retinal	Retinal protein. This family of proteins is found in the photoreceptor cells of the retina. Mutations of the gene encoding this protein have been associated with retinal disorders such as retinitis pigmentosa and late-onset progressive retinal atrophy. The function of this family of proteins is unknown, but it is likely to be important in the development and function of the retina.	.	GO:0005634|nucleus;GO:0005654|nucleoplasm;GO:0005730|nucleolus;GO:0005737|cytoplasm;GO:0031965|nuclear membrane;	GO:0005515|protein binding;	.	.
ENSG00000189157	0.10132290612436264	0.09822578922289502	0.06659973446829723	0.03482140977300967	0.02453731163073655	0.02933531127884113	FAM47E	protein_coding	chr4:76214040-76283783:+	gi|339515678|ref|NP_001229868.1|	1073	1e-128	uncharacterized protein LOC100631383 [Homo sapiens]	gi|50949861|emb|CR627383.1|	6093	0.0	Homo sapiens mRNA; cDNA DKFZp781F231 (from clone DKFZp781F231)	Q6ZV65	419	7e-130	Protein FAM47E	.	.	.	.	pfam14642	FAM47	FAM47 family. The function of this Chordate family of proteins is not known.	GO:0031062|positive regulation of histone methylation;GO:0050790|regulation of catalytic activity;GO:0071168|protein localization to chromatin;	GO:0000785|chromatin;GO:0005634|nucleus;GO:0005737|cytoplasm;	GO:0005515|protein binding;GO:0008047|enzyme activator activity;	.	.
ENSG00000005156	3.6502546230993977	3.5241950306086705	3.5460605848227416	2.238544031642158	2.0019195190403463	2.2221600618271222	LIG3	protein_coding	chr17:34980512-35009743:+	gi|530411017|ref|XP_005258027.1|	5084	0.0	PREDICTED: DNA ligase 3 isoform X3 [Homo sapiens]	gi|117414202|gb|AC004223.2|	5473	0.0	Homo sapiens chromosome 17, clone RP5-837J1, complete sequence	P49916	1958	0.0	DNA ligase 3	aq_1394	236	2e-64	COG1793	pfam01068	DNA_ligase_A_M	ATP dependent DNA ligase domain. This domain belongs to a more diverse superfamily, including pfam01331 and pfam01653.	GO:0000724|double-strand break repair via homologous recombination;GO:0006266|DNA ligation;GO:0006273|lagging strand elongation;GO:0006287|base-excision repair, gap-filling;GO:0006288|base-excision repair, DNA ligation;GO:0006302|double-strand break repair;GO:0007049|cell cycle;GO:0043504|mitochondrial DNA repair;GO:0051301|cell division;GO:0071897|DNA biosynthetic process;GO:0090298|negative reg…	GO:0005654|nucleoplasm;GO:0005737|cytoplasm;GO:0005739|mitochondrion;GO:0070421|DNA ligase III-XRCC1 complex;	GO:0003677|DNA binding;GO:0003909|DNA ligase activity;GO:0003910|DNA ligase (ATP) activity;GO:0005515|protein binding;GO:0005524|ATP binding;GO:0008270|zinc ion binding;	K10776	LIG3; DNA ligase 3 [EC:6.5.1.1]
ENSG00000189152	0.0	0.0	0.0	0.03357186298541257	0.0	0.035353287578948046	GRAPL	protein_coding	chr17:19127535-19159187:+	gi|193220941|ref|NP_001123250.1|	631	3e-78	GRB2-related adapter protein-like [Homo sapiens]	gi|20071149|gb|BC026233.1|	981	0.0	Homo sapiens GRB2-related adaptor protein-like, mRNA (cDNA clone IMAGE:4695537), partial cds	.	.	.	.	.	.	.	.	pfam00017	SH2	SH2 domain.	GO:0007165|signal transduction;GO:0016477|cell migration;	.	GO:0005515|protein binding;GO:0030971|receptor tyrosine kinase binding;GO:0035591|signaling adaptor activity;	.	.
ENSG00000243927	3.397958782957044	4.124905393675078	4.266021512409847	7.998698667407676	8.119585726678457	7.296784523236421	MRPS6	protein_coding	chr21:34073224-34143034:+	gi|16554616|ref|NP_115865.1|	583	4e-66	28S ribosomal protein S6, mitochondrial [Homo sapiens]	gi|27769049|gb|BC042752.1|	3920	0.0	Homo sapiens mitochondrial ribosomal protein S6, mRNA (cDNA clone IMAGE:4831250), with apparent retained intron	P82932	229	1e-67	28S ribosomal protein S6, mitochondrial	.	.	.	.	pfam01250	Ribosomal_S6	Ribosomal protein S6.	GO:0006412|translation;GO:0032543|mitochondrial translation;	GO:0005739|mitochondrion;GO:0005743|mitochondrial inner membrane;GO:0005763|mitochondrial small ribosomal subunit;GO:0015935|small ribosomal subunit;	GO:0003735|structural constituent of ribosome;GO:0005515|protein binding;GO:0070181|small ribosomal subunit rRNA binding;	K02990	RP-S6, MRPS6, rpsF; small subunit ribosomal protein S6
ENSG00000243926	0.19438873628821243	0.23555861858269153	0.3726685595642818	0.20041538780701662	0.1176875294603809	0.26381254309101543	TIPARP-AS1	lncRNA	chr3:156671862-156674446:-	gi|119599135|gb|EAW78729.1|	382	1e-43	hCG2040718, partial [Homo sapiens]	gi|551851178|tpe|HG496222.1|	735	0.0	TPA: Homo sapiens long non-coding RNA OTTHUMT00000351612.1 (RP11-791I24.4 gene), antisense	.	.	.	.	.	.	.	.	pfam04839	PSRP-3_Ycf65	Plastid and cyanobacterial ribosomal protein (PSRP-3 / Ycf65). This small acidic protein is found in 30S ribosomal subunit of cyanobacteria and plant plastids. In plants it has been named plastid-specific ribosomal protein 3 (PSRP-3), and in cyanobacteria it is named Ycf65. Plastid-specific ribosomal proteins may mediate the effects of nuclear factors on plastid translation. The acidic PSRPs are …	.	.	.	.	.
ENSG00000276523	0.512937942860313	1.1188329117352749	1.4048127623153135	0.6610507551918063	0.7763618460410356	0.8353537292606525	ENSG00000276523	lncRNA	chr16:75572185-75572685:-	.	.	.	.	gi|666672185|tpe|LK938250.1|	501	0.0	TPA: Homo sapiens long non-coding RNA OTTHUMT00000474213.1 (RP11-490B18.6 gene), antisense	.	.	.	.	.	.	.	.	pfam03125	Sre	C. elegans Sre G protein-coupled chemoreceptor. Caenorhabditis elegans Sre proteins are candidate chemosensory receptors. There are four main recognized groups of such receptors: Odr-10, Sra, Sro, and Srg. Sre (this family), Sra pfam02117 and Srb pfam02175 comprise the Sra group. All of the above receptors are thought to be G protein-coupled seven transmembrane domain proteins. The existence of s…	.	.	.	.	.
ENSG00000276521	0.51810868825205	0.0	0.37839311501073775	0.0	0.0	0.0	ENSG00000276521	unprocessed_pseudogene	chr11:102963460-102966628:-	gi|620959653|ref|XP_007665030.1|	263	2e-26	PREDICTED: collagenase 3-like isoform X2 [Ornithorhynchus anatinus]	gi|31790724|dbj|AP001486.5|	169	1e-81	Homo sapiens genomic DNA, chromosome 11 clone:RP11-690D19, complete sequence	Q10835	80.9	9e-21	Collagenase 3 (Fragment)	.	.	.	.	pfam00413	Peptidase_M10	Matrixin. The members of this family are enzymes that cleave peptides. These proteases require zinc for catalysis.	.	.	.	.	.
ENSG00000276527	0.0	0.6003055301519387	0.33918611755179384	0.0	0.0	0.0	ENSG00000276527	lncRNA	chr13:44684487-44715393:-	.	.	.	.	gi|666670204|tpe|LK938509.1|	415	0.0	TPA: Homo sapiens long non-coding RNA OTTHUMT00000474923.1 (RP11-442J21.2 gene), lincRNA	.	.	.	.	.	.	.	.	pfam05112	Baculo_p47	Baculovirus P47 protein. This family consists of several Baculovirus P47 proteins which is one of the primary components of Baculovirus encoded RNA polymerase, which initiates transcription from late and very late promoters.	.	.	.	.	.
ENSG00000232518	0.0	0.05734963052786707	0.0	0.4269438302868627	0.28652470340078	0.449598761282552	ENSG00000232518	lncRNA	chr2:38668202-38671421:-	.	.	.	.	gi|15277359|gb|AC074366.6|	539	0.0	Homo sapiens BAC clone RP11-255N19 from 2, complete sequence	.	.	.	.	.	.	.	.	pfam13900	GVQW	Putative binding domain. This short domain is often found nested inside other longer domains. The function is not known, but the domain carries a highly conserved GVQW motif. The members are rich in proline and cysteine. This may be a binding domain.	.	.	.	.	.
ENSG00000232519	0.0	0.5661972613933058	0.0	0.6021571424565363	0.0	0.6341094217569498	ENSG00000232519	lncRNA	chr1:155609776-155610380:-	gi|119573426|gb|EAW53041.1|	118	3e-06	misato homolog 1 (Drosophila), isoform CRA_c [Homo sapiens]	gi|551898309|tpe|HG492802.1|	220	3e-110	TPA: Homo sapiens long non-coding RNA OTTHUMT00000039461.2 (RP11-29H23.4 gene), antisense	.	.	.	.	.	.	.	.	pfam10644	Misat_Tub_SegII	Misato Segment II tubulin-like domain. The misato protein contains three distinct, conserved domains, segments I, II and III. Segments I and III are common to Tubulins pfam00091, but segment II aligns with myosin heavy chain sequences from D. melanogaster (PIR C35815), rabbit (SP P04460), and human (PIR S12458). Segment II of misato is a major contributor to its greater length compared with the v…	.	.	.	.	.
ENSG00000232512	0.0	0.0	0.0	0.1881741070176676	0.0	0.09907959714952343	ENSG00000232512	lncRNA	chr21:25095022-25103670:+	gi|585656826|ref|XP_006885297.1|	218	3e-18	PREDICTED: A-kinase anchor protein 13-like [Elephantulus edwardii]	gi|551891556|tpe|HG511662.1|	684	0.0	TPA: Homo sapiens long non-coding RNA OTTHUMT00000171144.1 (AP000233.2 gene), lincRNA	.	.	.	.	.	.	.	.	pfam10265	DUF2217	Uncharacterized conserved protein (DUF2217). This is a family of conserved proteins of from 500 - 600 residues found from worms to humans. Its function is not known.	.	.	.	.	.
ENSG00000167680	8.716106161855508	8.648032056185652	9.145062647113015	2.9532547751053055	2.609564798680098	2.458352025749874	SEMA6B	protein_coding	chr19:4542593-4581776:-	gi|19718780|ref|NP_115484.2|	3860	0.0	semaphorin-6B precursor [Homo sapiens]	gi|312836842|ref|NM_032108.3|	3708	0.0	Homo sapiens semaphorin 6B (SEMA6B), mRNA	Q9H3T3	1491	0.0	Semaphorin-6B	.	.	.	.	pfam01403	Sema	Sema domain. The Sema domain occurs in semaphorins, which are a large family of secreted and transmembrane proteins, some of which function as repellent signals during axon guidance. Sema domains also occur in the hepatocyte growth factor receptor and human plexin A-3.	GO:0001755|neural crest cell migration;GO:0007411|axon guidance;GO:0007417|central nervous system development;GO:0021766|hippocampus development;GO:0030335|positive regulation of cell migration;GO:0048843|negative regulation of axon extension involved in axon guidance;GO:0050919|negative chemotaxis;GO:0071526|semaphorin-plexin signaling pathway;	GO:0005615|extracellular space;GO:0005887|integral component of plasma membrane;	GO:0005515|protein binding;GO:0030215|semaphorin receptor binding;GO:0045499|chemorepellent activity;	K06842	SEMA6; semaphorin 6
ENSG00000167685	2.959087504680195	2.825041354620946	3.0150668534160925	1.5949619397000794	1.6009161661874325	1.8846623300994048	ZNF444	protein_coding	chr19:56132599-56160893:+	gi|18676474|dbj|BAB84889.1|	1434	9e-180	FLJ00134 protein [Homo sapiens]	gi|18676473|dbj|AK074063.1|	5547	0.0	Homo sapiens mRNA for FLJ00134 protein	Q8N0Y2	333	7e-101	Zinc finger protein 444	.	.	.	.	pfam13900	GVQW	Putative binding domain. This short domain is often found nested inside other longer domains. The function is not known, but the domain carries a highly conserved GVQW motif. The members are rich in proline and cysteine. This may be a binding domain.	GO:0006357|regulation of transcription by RNA polymerase II;	GO:0005634|nucleus;	GO:0000978|RNA polymerase II proximal promoter sequence-specific DNA binding;GO:0000981|DNA-binding transcription factor activity, RNA polymerase II-specific;GO:0046872|metal ion binding;GO:1990837|sequence-specific double-stranded DNA binding;	K09230	SCAN; SCAN domain-containing zinc finger protein
ENSG00000232517	0.018366345724200747	0.0	0.0	0.009467879598373212	0.0	0.0	CSPG4BP	unitary_pseudogene	chr5:54808210-54872551:-	gi|585174904|ref|XP_006739277.1|	2426	0.0	PREDICTED: chondroitin sulfate proteoglycan 4-like [Leptonychotes weddellii]	gi|331028255|ref|NG_028714.1|	3563	0.0	Homo sapiens chondroitin sulfate proteoglycan 4-like (LOC727930) pseudogene on chromosome 5	Q00657	252	6e-101	Chondroitin sulfate proteoglycan 4	.	.	.	.	pfam02210	Laminin_G_2	Laminin G domain. This family includes the Thrombospondin N-terminal-like domain, a Laminin G subfamily.	.	.	.	.	.
ENSG00000163599	0.09006375328493581	0.029103597548254038	0.032888373547662254	0.0	0.10905344435510995	0.0	CTLA4	protein_coding	chr2:203867771-203873965:+	gi|21361212|ref|NP_005205.2|	1189	6e-157	cytotoxic T-lymphocyte protein 4 isoform CTLA4-TM precursor [Homo sapiens]	gi|339276048|ref|NM_005214.4|	1975	0.0	Homo sapiens cytotoxic T-lymphocyte associated protein 4 (CTLA4), transcript variant 1, mRNA	P16410	462	2e-158	Cytotoxic T-lymphocyte protein 4	.	.	.	.	pfam07686	V-set	Immunoglobulin V-set domain. This domain is found in antibodies as well as neural protein P0 and CTL4 amongst others.	GO:0002250|adaptive immune response;GO:0006955|immune response;GO:0006974|cellular response to DNA damage stimulus;GO:0030889|negative regulation of B cell proliferation;GO:0042130|negative regulation of T cell proliferation;GO:0043065|positive regulation of apoptotic process;GO:0045590|negative regulation of regulatory T cell differentiation;GO:0050777|negative regulation of immune response;GO:0…	GO:0005794|Golgi apparatus;GO:0005886|plasma membrane;GO:0005887|integral component of plasma membrane;GO:0009897|external side of plasma membrane;GO:0045334|clathrin-coated endocytic vesicle;GO:0048471|perinuclear region of cytoplasm;GO:0098636|protein complex involved in cell adhesion;	GO:0005515|protein binding;	K06538	CTLA4, CD152; cytotoxic T-lymphocyte-associated protein 4
ENSG00000258568	0.5547968682491727	0.32270310234851624	0.24311267492917865	1.029595114044855	0.4030645439031698	0.6023491916516795	RHOQP1	processed_pseudogene	chr14:49599994-49600572:+	gi|465981637|ref|XP_004265122.1|	987	5e-134	PREDICTED: rho-related GTP-binding protein RhoQ, partial [Orcinus orca]	gi|675022750|ref|NG_002478.4|	579	0.0	Homo sapiens ras homolog family member Q pseudogene 1 (RHOQP1) on chromosome 14	P17081	384	4e-135	Rho-related GTP-binding protein RhoQ	SPAC110.03	247	6e-82	COG1100	pfam00071	Ras	Ras family. Includes sub-families Ras, Rab, Rac, Ral, Ran, Rap Ypt1 and more. Shares P-loop motif with GTP_EFTU, arf and myosin_head. See pfam00009 pfam00025, pfam00063. As regards Rab GTPases, these are important regulators of vesicle formation, motility and fusion. They share a fold in common with all Ras GTPases: this is a six-stranded beta-sheet surrounded by five alpha-helices.	.	.	.	.	.
ENSG00000055813	0.015616304653197426	0.0	0.05132313032960419	0.09660275012671705	0.07563583565708486	0.0847739868659024	CCDC85A	protein_coding	chr2:56183990-56386172:+	gi|426335623|ref|XP_004029315.1|	2367	0.0	PREDICTED: coiled-coil domain-containing protein 85A, partial [Gorilla gorilla gorilla]	gi|257900420|dbj|AB067499.2|	4045	0.0	Homo sapiens KIAA1912 mRNA for KIAA1912 protein	.	.	.	.	.	.	.	.	pfam10226	DUF2216	Uncharacterized conserved proteins (DUF2216). This is the conserved N-terminal half of a proteins which are found from worms to humans. some annotation suggests it might be PKR, the Hepatitis delta antigen-interacting protein A, but this could not be confirmed.	GO:0008150|biological_process;	GO:0005912|adherens junction;	GO:0005515|protein binding;	.	.
ENSG00000238083	0.22822549677887818	0.4056238521526939	0.21876902120070182	0.30393070689413687	0.2648317806965913	0.23746252768577314	LRRC37A2	protein_coding	chr17:46511511-46555650:+	gi|116325993|ref|NP_001006608.2|	7973	0.0	leucine-rich repeat-containing protein 37A2 precursor [Homo sapiens]	gi|767996676|ref|XM_006722208.2|	5563	0.0	PREDICTED: Homo sapiens leucine rich repeat containing 37A (LRRC37A), transcript variant X1, mRNA	A6NM11	3081	0.0	Leucine-rich repeat-containing protein 37A2	.	.	.	.	pfam14914	LRRC37AB_C	LRRC37A/B like protein 1 C-terminal domain. This family represents the C-terminal domain of the putative Leucine Rich Repeat Containing protein 37A or protein 37B (LRRC37A/B) found in eukaryotes. The Leucine Rich Repeats (LRR) lies in the central region. The gene that encodes this protein is found in the chromosomal position 17q11.2, and its microdeletion results in the disease, neurofibromatosis…	.	GO:0016021|integral component of membrane;	.	.	.
ENSG00000105058	43.042128756256204	43.86628756541681	46.63985683811163	47.34190173097901	48.95880868335967	46.513461020183136	FAM32A	protein_coding	chr19:16185380-16192046:+	gi|768001853|ref|XP_011526200.1|	856	6e-109	PREDICTED: protein FAM32A isoform X1 [Homo sapiens]	gi|748585174|ref|NM_014077.3|	1463	0.0	Homo sapiens family with sequence similarity 32 member A (FAM32A), mRNA	Q5R9E5	198	9e-60	Protein FAM32A	.	.	.	.	pfam08555	DUF1754	Eukaryotic family of unknown function (DUF1754). This is a eukaryotic protein family of unknown function.	GO:0006915|apoptotic process;GO:0007049|cell cycle;GO:0008150|biological_process;	GO:0005654|nucleoplasm;GO:0005730|nucleolus;	GO:0003723|RNA binding;GO:0005515|protein binding;	K13120	FAM32A; protein FAM32A
ENSG00000163590	1.4406436407947214	1.3815904883379493	1.1483175724622596	0.8092000821309506	0.6502420451072516	0.8465325104792588	PPM1L	protein_coding	chr3:160755602-161078902:+	gi|63003905|ref|NP_640338.2|	1927	0.0	protein phosphatase 1L isoform 1 [Homo sapiens]	gi|961658082|ref|NM_139245.3|	10906	0.0	Homo sapiens protein phosphatase, Mg2+/Mn2+ dependent 1L (PPM1L), transcript variant 1, mRNA	Q5SGD2	746	0.0	Protein phosphatase 1L	SPCC1223.11	140	9e-34	COG0631	pfam00481	PP2C	Protein phosphatase 2C. Protein phosphatase 2C is a Mn++ or Mg++ dependent protein serine/threonine phosphatase.	GO:0000165|MAPK cascade;GO:0006470|protein dephosphorylation;GO:0007178|transmembrane receptor protein serine/threonine kinase signaling pathway;GO:0030148|sphingolipid biosynthetic process;	GO:0005789|endoplasmic reticulum membrane;GO:0016021|integral component of membrane;GO:0070062|extracellular exosome;	GO:0004722|protein serine/threonine phosphatase activity;GO:0046872|metal ion binding;	K17506	PPM1L, PP2CE; protein phosphatase 1L [EC:3.1.3.16]
ENSG00000163597	6.156259387478125	6.2467475632468	5.523946917231698	6.618789172117334	6.598641484499788	7.581177706426771	SNHG16	lncRNA	chr17:76557764-76565348:+	gi|821024389|ref|XP_012358188.1|	289	4e-25	PREDICTED: LOW QUALITY PROTEIN: uncharacterized protein LOC101179517, partial [Nomascus leucogenys]	gi|34191273|gb|BC042949.2|	3577	0.0	Homo sapiens cDNA clone IMAGE:4800042	.	.	.	.	.	.	.	.	pfam13900	GVQW	Putative binding domain. This short domain is often found nested inside other longer domains. The function is not known, but the domain carries a highly conserved GVQW motif. The members are rich in proline and cysteine. This may be a binding domain.	.	.	.	.	.
ENSG00000163596	3.4787511578098913	3.3364124199647924	3.47870837730943	1.850738302761683	1.693888551495179	1.4314658205766777	ICA1L	protein_coding	chr2:202773150-202871766:-	gi|22095388|ref|NP_612477.3|	2444	0.0	islet cell autoantigen 1-like protein isoform 1 [Homo sapiens]	gi|568599858|ref|NM_001288623.1|	8151	0.0	Homo sapiens islet cell autoantigen 1 like (ICA1L), transcript variant 4, mRNA	Q8NDH6	946	0.0	Islet cell autoantigen 1-like protein	.	.	.	.	pfam06456	Arfaptin	Arfaptin-like domain. Arfaptin interacts with ARF1, a small GTPase involved in vesicle budding at the Golgi complex and immature secretory granules. The structure of arfaptin shows that upon binding to a small GTPase, arfaptin forms an elongated, crescent-shaped dimer of three-helix coiled-coils. The N-terminal region of ICA69 is similar to arfaptin.	GO:0051049|regulation of transport;	GO:0005794|Golgi apparatus;	GO:0005515|protein binding;GO:0019904|protein domain specific binding;	K19864	ICA1L; islet cell autoantigen 1-like protein
ENSG00000209042	0.0	1.3995887360283965	0.0	2.976956659335685	0.0	0.7837307459917359	SNORD12C	snoRNA	chr20:49278940-49279028:+	.	.	.	.	gi|820688008|tpe|LN847982.1|	89	6e-38	TPA: Homo sapiens SNORD12C gene for small nucleolar RNA SNORD12C	.	.	.	.	.	.	.	.	pfam06472	ABC_membrane_2	ABC transporter transmembrane region 2. This domain covers the transmembrane of a small family of ABC transporters and shares sequence similarity with pfam00664. Mutations in this domain in human ABCD3 (PMP70) are believed responsible for Zellweger Syndrome-2; mutations in human ABCD1 (ALD) are responsible for recessive X-linked adrenoleukodystrophy. A Saccharomyces cerevisiae homolog is involved…	GO:0006396|RNA processing;	GO:0005730|nucleolus;	.	.	.
ENSG00000256906	0.0	0.0	0.0	0.0	0.04541240920800454	0.0	LINC02419	lncRNA	chr12:130070325-130072685:+	gi|355705174|gb|EHH31099.1|	227	7e-30	hypothetical protein EGK_20953, partial [Macaca mulatta]	gi|551874815|tpe|HG505384.1|	1713	0.0	TPA: Homo sapiens long non-coding RNA OTTHUMT00000399500.1 (RP11-474D1.2 gene), lincRNA	.	.	.	.	.	.	.	.	pfam13900	GVQW	Putative binding domain. This short domain is often found nested inside other longer domains. The function is not known, but the domain carries a highly conserved GVQW motif. The members are rich in proline and cysteine. This may be a binding domain.	.	.	.	.	.
ENSG00000113966	2.9298529461514744	3.2226443555733875	2.252936511999911	1.307028219758761	1.108626332660659	1.3763830904174092	ARL6	protein_coding	chr3:97764521-97801229:+	gi|383873125|ref|NP_001244689.1|	925	2e-112	ADP-ribosylation factor-like protein 6 [Macaca mulatta]	gi|931568574|ref|XM_003821884.3|	3909	0.0	PREDICTED: Pan paniscus ADP-ribosylation factor-like 6 (ARL6), transcript variant X5, mRNA	Q5R4G5	360	6e-114	ADP-ribosylation factor-like protein 6	YDL192w	150	7e-40	COG1100	pfam00025	Arf	ADP-ribosylation factor family. Pfam combines a number of different Prosite families together	GO:0006612|protein targeting to membrane;GO:0006886|intracellular protein transport;GO:0007368|determination of left/right symmetry;GO:0007601|visual perception;GO:0016055|Wnt signaling pathway;GO:0016192|vesicle-mediated transport;GO:0032402|melanosome transport;GO:0051258|protein polymerization;GO:0060271|cilium assembly;GO:0061512|protein localization to cilium;	GO:0005737|cytoplasm;GO:0005879|axonemal microtubule;GO:0005886|plasma membrane;GO:0005929|cilium;GO:0005930|axoneme;GO:0016020|membrane;GO:0030117|membrane coat;GO:0070062|extracellular exosome;	GO:0003924|GTPase activity;GO:0005515|protein binding;GO:0005525|GTP binding;GO:0005543|phospholipid binding;GO:0046872|metal ion binding;	K07951	ARL6, BBS3; ADP-ribosylation factor-like protein 6
ENSG00000206043	0.0	0.0	0.0	0.012980067738628061	0.0	0.0	C18orf63	protein_coding	chr18:74315839-74359189:+	gi|51476426|emb|CAH18203.1|	3354	0.0	hypothetical protein [Homo sapiens]	gi|291621676|ref|NM_001174123.1|	5065	0.0	Homo sapiens chromosome 18 open reading frame 63 (C18orf63), mRNA	.	.	.	.	.	.	.	.	pfam14897	EpsG	EpsG family. This family of proteins are related to the EpsG protein from B. subtilis. These proteins are likely glycosyl transferases belonging to the membrane protein GT-C clan.	.	.	.	.	.
ENSG00000169032	23.224383260402227	23.772280843554686	23.973642822181482	31.323926747444524	31.10610935183251	29.534857550564364	MAP2K1	protein_coding	chr15:66386837-66491544:+	gi|478494865|ref|XP_004421780.1|	1889	0.0	PREDICTED: dual specificity mitogen-activated protein kinase kinase 1 isoform X1 [Ceratotherium simum simum]	gi|169790828|ref|NM_002755.3|	2547	0.0	Homo sapiens mitogen-activated protein kinase kinase 1 (MAP2K1), mRNA	Q02750	732	0.0	Dual specificity mitogen-activated protein kinase kinase 1	.	.	.	.	pfam00069	Pkinase	Protein kinase domain.	GO:0000165|MAPK cascade;GO:0006468|protein phosphorylation;GO:0006935|chemotaxis;GO:0007165|signal transduction;GO:0007507|heart development;GO:0008285|negative regulation of cell proliferation;GO:0010628|positive regulation of gene expression;GO:0018107|peptidyl-threonine phosphorylation;GO:0018108|peptidyl-tyrosine phosphorylation;GO:0021697|cerebellar cortex formation;GO:0030182|neuron differe…	GO:0005634|nucleus;GO:0005739|mitochondrion;GO:0005769|early endosome;GO:0005770|late endosome;GO:0005783|endoplasmic reticulum;GO:0005794|Golgi apparatus;GO:0005815|microtubule organizing center;GO:0005829|cytosol;GO:0005886|plasma membrane;GO:0005925|focal adhesion;	GO:0004672|protein kinase activity;GO:0004674|protein serine/threonine kinase activity;GO:0004708|MAP kinase kinase activity;GO:0004712|protein serine/threonine/tyrosine kinase activity;GO:0004714|transmembrane receptor protein tyrosine kinase activity;GO:0005078|MAP-kinase scaffold activity;GO:0005515|protein binding;GO:0005524|ATP binding;GO:0008022|protein C-terminus binding;GO:0030295|protein…	K04368	MAP2K1, MEK1; mitogen-activated protein kinase kinase 1 [EC:2.7.12.2]
ENSG00000115750	4.072920827798757	4.402806880419392	4.214014192527129	4.549126789426361	4.618561973761404	5.2116615871193845	TAF1B	protein_coding	chr2:9843443-9934416:+	gi|74726856|sp|Q53T94.1|TAF1B_HUMAN	2983	0.0	RecName: Full=TATA box-binding protein-associated factor RNA polymerase I subunit B; AltName: Full=RNA polymerase I-specific TBP-associated factor 63 kDa; Short=TAFI63; AltName: Full=TATA box-binding protein-associated factor 1B; Short=TBP-associated factor 1B; AltName: Full=Transcription initiation factor SL1/TIF-IB subunit B	gi|205360986|ref|NM_005680.2|	2261	0.0	Homo sapiens TATA-box binding protein associated factor, RNA polymerase I subunit B (TAF1B), transcript variant 1, mRNA	Q53T94	1149	0.0	TATA box-binding protein-associated factor RNA polymerase I subunit B	.	.	.	.	pfam11781	RRN7	RNA polymerase I-specific transcription initiation factor Rrn7. Rrn7 is a transcription binding factor that associates strongly with both Rrn6 and Rrn11 to form a complex which itself binds the TATA-binding protein and is required for transcription by the core domain of the RNA PolI promoter.	GO:0001188|RNA polymerase I preinitiation complex assembly;GO:0006351|transcription, DNA-templated;GO:0042790|nucleolar large rRNA transcription by RNA polymerase I;	GO:0005634|nucleus;GO:0005654|nucleoplasm;GO:0005668|RNA polymerase transcription factor SL1 complex;GO:0005730|nucleolus;GO:0070860|RNA polymerase I core factor complex;	GO:0001164|RNA polymerase I CORE element sequence-specific DNA binding;GO:0005515|protein binding;GO:0017025|TBP-class protein binding;GO:0046872|metal ion binding;	K15213	TAF1B; TATA box-binding protein-associated factor RNA polymerase I subunit B
ENSG00000115756	5.727190220113731	4.024294468104095	4.5137803041203926	4.44980322203331	4.190785560851813	3.847154163745869	HPCAL1	protein_coding	chr2:10302889-10427617:+	gi|51491259|emb|CAH18693.1|	944	1e-114	hypothetical protein [Homo sapiens]	gi|51491258|emb|CR749837.1|	4727	0.0	Homo sapiens mRNA; cDNA DKFZp781K1922 (from clone DKFZp781K1922)	B3VSB7	341	3e-106	Hippocalcin-like protein 1	SPAC18B11.04	220	7e-64	COG5126	pfam13900	GVQW	Putative binding domain. This short domain is often found nested inside other longer domains. The function is not known, but the domain carries a highly conserved GVQW motif. The members are rich in proline and cysteine. This may be a binding domain.	.	GO:0016020|membrane;	GO:0005509|calcium ion binding;GO:0005515|protein binding;	K23847	HPCAL1; hippocalcin-like protein 1
ENSG00000115758	24.768231322587432	24.30124326130566	28.04149221207485	158.53280841170292	165.08735207915646	151.55010701854386	ODC1	protein_coding	chr2:10439968-10448327:-	gi|152149219|pdb|2OO0|A	2500	0.0	Chain A, A Structural Insight Into The Inhibition Of Human And Leishmania Donovani Ornithine Decarboxylases By 3-Aminooxy-1-Aminopropane	gi|426334712|ref|XM_004028836.1|	2409	0.0	PREDICTED: Gorilla gorilla gorilla ornithine decarboxylase 1, transcript variant 1 (ODC1), mRNA	P11926	964	0.0	Ornithine decarboxylase	SPAC144.04c	381	2e-122	COG0019	pfam02784	Orn_Arg_deC_N	Pyridoxal-dependent decarboxylase, pyridoxal binding domain. These pyridoxal-dependent decarboxylases acting on ornithine, lysine, arginine and related substrates This domain has a TIM barrel fold.	GO:0006595|polyamine metabolic process;GO:0009615|response to virus;GO:0033387|putrescine biosynthetic process from ornithine;GO:0042176|regulation of protein catabolic process;	GO:0005575|cellular_component;GO:0005737|cytoplasm;GO:0005829|cytosol;GO:0048471|perinuclear region of cytoplasm;	GO:0004586|ornithine decarboxylase activity;GO:0005515|protein binding;GO:0042803|protein homodimerization activity;	K01581	E4.1.1.17, ODC1, speC, speF; ornithine decarboxylase [EC:4.1.1.17]
ENSG00000251556	0.14634505089579544	0.28374350229277284	0.0	2.4141151952699405	1.4176119721788023	1.4299961902947163	ENSG00000251556	lncRNA	chr5:146099406-146120412:+	.	.	.	.	gi|551857634|tpe|HG498578.1|	439	0.0	TPA: Homo sapiens long non-coding RNA OTTHUMT00000373456.1 (RP11-118M9.3 gene), antisense	.	.	.	.	.	.	.	.	pfam03083	MtN3_slv	Sugar efflux transporter for intercellular exchange. This family includes proteins such as drosophila saliva, MtN3 involved in root nodule development and a protein involved in activation and expression of recombination activation genes (RAGs). Although the molecular function of these proteins is unknown, they are almost certainly transmembrane proteins. This family contains a region of two trans…	.	.	.	.	.
ENSG00000218226	2.280050633475778	2.4621695823392633	1.8338297056315538	3.332693618627371	2.5161657242041544	5.0449586070600105	TATDN2P2	processed_pseudogene	chr6:158609706-158621636:-	gi|795210320|ref|XP_011849518.1|	877	0.0	PREDICTED: putative deoxyribonuclease TATDN2 [Mandrillus leucophaeus]	gi|225903413|ref|NG_011739.1|	1983	0.0	Homo sapiens TatD DNase domain containing 2 pseudogene 2 (TATDN2P2) on chromosome 6	Q93075	332	0.0	Putative deoxyribonuclease TATDN2	CAC2989	45.4	1e-10	COG0084	pfam01026	TatD_DNase	TatD related DNase. This family of proteins are related to a large superfamily of metalloenzymes. TatD, a member of this family has been shown experimentally to be a DNase enzyme.	.	.	.	.	.
ENSG00000159708	0.04796825087848746	0.0	0.10509873478147917	0.09891082977135737	0.05808222272770914	0.05207966878541401	LRRC36	protein_coding	chr16:67326798-67385204:+	gi|239735605|ref|NP_060766.5|	3878	0.0	leucine-rich repeat-containing protein 36 isoform 1 [Homo sapiens]	gi|239735604|ref|NM_018296.5|	2399	0.0	Homo sapiens leucine rich repeat containing 36 (LRRC36), transcript variant 1, mRNA	Q1X8D7	1498	0.0	Leucine-rich repeat-containing protein 36	.	.	.	.	pfam13855	LRR_8	Leucine rich repeat.	.	.	GO:0005515|protein binding;	K16594	LRRC36; leucine-rich repeat-containing protein 36
ENSG00000119616	13.791055701027183	13.566310619522774	14.114772627171128	16.967461423001115	14.863461444026496	14.50289865602529	FCF1	protein_coding	chr14:74713144-74738620:+	gi|28207891|emb|CAD62599.1|	966	2e-117	unnamed protein product [Homo sapiens]	gi|7341426|gb|AC007956.5|AC007956	3741	0.0	Homo sapiens chromosome 14 clones CTD-3211F8 and RP11-173A8 containing KIAA0317 gene, complete cds; and unknown gene, complete sequence	Q5RFQ0	367	1e-115	rRNA-processing protein FCF1 homolog	SPBC32H8.04c	250	2e-74	COG1412	pfam04900	Fcf1	Fcf1. Fcf1 is a nucleolar protein involved in pre-rRNA processing. Depletion of yeast Fcf1 and Fcf2 leads to a decrease in synthesis of the 18S rRNA and results in a deficit in 40S ribosomal subunits.	GO:0006364|rRNA processing;	GO:0005654|nucleoplasm;GO:0005730|nucleolus;GO:0032040|small-subunit processome;	GO:0003723|RNA binding;GO:0005515|protein binding;	K14566	UTP24, FCF1; U3 small nucleolar RNA-associated protein 24
ENSG00000119614	0.0	0.0	0.0	0.0	0.051551661347456444	0.09244802702884625	VSX2	protein_coding	chr14:74239449-74262738:+	gi|114653932|ref|XP_001156350.1|	1570	0.0	PREDICTED: visual system homeobox 2 isoform X2 [Pan troglodytes]	gi|156071534|ref|NM_182894.2|	2995	0.0	Homo sapiens visual system homeobox 2 (VSX2), mRNA	P58304	608	0.0	Visual system homeobox 2	.	.	.	.	pfam00046	Homeobox	Homeobox domain.	GO:0000122|negative regulation of transcription by RNA polymerase II;GO:0006357|regulation of transcription by RNA polymerase II;GO:0007601|visual perception;GO:0050896|response to stimulus;	GO:0000785|chromatin;GO:0005634|nucleus;	GO:0000977|RNA polymerase II regulatory region sequence-specific DNA binding;GO:0000981|DNA-binding transcription factor activity, RNA polymerase II-specific;GO:0001227|DNA-binding transcription repressor activity, RNA polymerase II-specific;GO:0005515|protein binding;GO:1990837|sequence-specific double-stranded DNA binding;	K09336	VSX2, CHX10; visual system homeobox protein 2
ENSG00000202542	0.5635568188004755	0.0	0.0	1.1620576433371754	0.0	0.0	Y_RNA	misc_RNA	chr15:48325558-48325671:-	.	.	.	.	gi|20270097|gb|AC084758.3|	114	1e-51	Homo sapiens chromosome 15 clone RP11-348A14 map 15q21.1, complete sequence	.	.	.	.	.	.	.	.	pfam00902	TatC	Sec-independent protein translocase protein (TatC). The bacterial Tat system has a remarkable ability to transport folded proteins even enzyme complexes across the cytoplasmic membrane. It is structurally and mechanistically similar to the Delta pH-driven thylakoidal protein import pathway. A functional Tat system or Delta pH-dependent pathway requires three integral membrane proteins: TatA/Tha4,…	.	.	.	.	.
ENSG00000164904	5.401009762138039	6.066850749382888	6.04647441912938	4.2595374060562845	4.220905223738922	3.702924339064114	ALDH7A1	protein_coding	chr5:126531200-126595362:-	gi|332821817|ref|XP_001157473.2|	2886	0.0	PREDICTED: alpha-aminoadipic semialdehyde dehydrogenase [Pan troglodytes]	gi|319655559|ref|NM_001182.4|	4762	0.0	Homo sapiens aldehyde dehydrogenase 7 family member A1 (ALDH7A1), transcript variant 1, mRNA	P49419	1106	0.0	Alpha-aminoadipic semialdehyde dehydrogenase	TVN1054	483	3e-153	COG1012	pfam00171	Aldedh	Aldehyde dehydrogenase family. This family of dehydrogenases act on aldehyde substrates. Members use NADP as a cofactor. The family includes the following members: The prototypical members are the aldehyde dehydrogenases EC:1.2.1.3. Succinate-semialdehyde dehydrogenase EC:1.2.1.16. Lactaldehyde dehydrogenase EC:1.2.1.22. Benzaldehyde dehydrogenase EC:1.2.1.28. Methylmalonate-semialdehyde dehydrog…	GO:0006081|cellular aldehyde metabolic process;GO:0007605|sensory perception of sound;GO:0019285|glycine betaine biosynthetic process from choline;GO:0042426|choline catabolic process;	GO:0005634|nucleus;GO:0005739|mitochondrion;GO:0005759|mitochondrial matrix;GO:0005829|cytosol;GO:0070062|extracellular exosome;	GO:0004029|aldehyde dehydrogenase (NAD) activity;GO:0004043|L-aminoadipate-semialdehyde dehydrogenase activity;GO:0005515|protein binding;GO:0008802|betaine-aldehyde dehydrogenase activity;GO:0043878|glyceraldehyde-3-phosphate dehydrogenase (NAD+) (non-phosphorylating) activity;	K14085	ALDH7A1; aldehyde dehydrogenase family 7 member A1 [EC:1.2.1.31 1.2.1.8 1.2.1.3]
ENSG00000164902	15.473651288025726	17.024571395963108	16.759239789683665	15.229872893043252	14.80629314866147	15.923730864218763	PHAX	protein_coding	chr5:126600925-126627252:+	gi|119569235|gb|EAW48850.1|	1929	0.0	RNA U, small nuclear RNA export adaptor (phosphorylation regulated), partial [Homo sapiens]	gi|301336152|ref|NM_032177.3|	3609	0.0	Homo sapiens phosphorylated adaptor for RNA export (PHAX), mRNA	Q9H814	738	0.0	Phosphorylated adapter RNA export protein	.	.	.	.	pfam10258	RNA_GG_bind	PHAX RNA-binding domain. RNA_GG_bind is the highly conserved U3 snoRNA-binding domain of PHAX (phosphorylated adaptor for RNA export) whose function is to transport U3 snoRNA from the nucleus after transcription. It is characterized by having two pairs of adjacent glycines, as GGx12GG.	GO:0006408|snRNA export from nucleus;GO:0015031|protein transport;GO:0043489|RNA stabilization;	GO:0005634|nucleus;GO:0005654|nucleoplasm;GO:0005813|centrosome;GO:0005829|cytosol;GO:0015030|Cajal body;GO:0043025|neuronal cell body;GO:1990904|ribonucleoprotein complex;	GO:0003723|RNA binding;GO:0005515|protein binding;GO:0015643|toxic substance binding;GO:0140262|mRNA cap binding complex binding;	K14291	PHAX; phosphorylated adapter RNA export protein
ENSG00000228235	0.0	0.0	0.0	0.15960791727763612	0.18744929391159465	0.0	ENSG00000228235	lncRNA	chr21:46052596-46053105:+	.	.	.	.	gi|551892172|tpe|HG511928.1|	415	0.0	TPA: Homo sapiens long non-coding RNA OTTHUMT00000206884.1 (AP001476.4 gene), lincRNA	.	.	.	.	.	.	.	.	pfam14650	FAM75	FAM75 family.	.	.	.	.	.
ENSG00000167861	1.523976951663445	1.3768908712598222	1.6127350256032926	0.35272396758386754	0.364039414591906	0.48399831610624067	HID1	protein_coding	chr17:74950742-74973166:-	gi|29825823|ref|NP_085133.1|	4095	0.0	protein HID1 [Homo sapiens]	gi|188528669|ref|NM_030630.2|	3296	0.0	Homo sapiens HID1 domain containing (HID1), mRNA	Q8IV36	1582	0.0	Protein HID1	.	.	.	.	pfam12722	Hid1	High-temperature-induced dauer-formation protein. Hid1 (high-temperature-induced dauer-formation protein 1) represents proteins of approximately 800 residues long and is conserved from fungi to humans. It contains up to seven potential transmembrane domains separated by regions of low complexity. Functionally it might be involved in vesicle secretion or be an inter-cellular signalling protein or …	.	GO:0000138|Golgi trans cisterna;GO:0005737|cytoplasm;GO:0005794|Golgi apparatus;GO:0005797|Golgi medial cisterna;GO:0005829|cytosol;GO:0005881|cytoplasmic microtubule;GO:0016020|membrane;GO:0070062|extracellular exosome;GO:0090498|extrinsic component of Golgi membrane;	GO:0005515|protein binding;	.	.
ENSG00000252965	3.6365364533917472	0.587563195785506	1.9919184733584117	1.8746401604778962	2.2016450086786348	0.6580380791817405	Y_RNA	misc_RNA	chr3:125528244-125528349:-	.	.	.	.	gi|19807708|gb|AC016959.20|	106	3e-47	Homo sapiens 3 BAC RP11-578N15 (Roswell Park Cancer Institute Human BAC Library) complete sequence	.	.	.	.	.	.	.	.	pfam13900	GVQW	Putative binding domain. This short domain is often found nested inside other longer domains. The function is not known, but the domain carries a highly conserved GVQW motif. The members are rich in proline and cysteine. This may be a binding domain.	.	.	.	.	.
ENSG00000279889	0.0	0.12481302355363456	0.0	0.3982201543299739	0.0	0.0	ENSG00000279889	TEC	chr16:58705799-58706297:-	.	.	.	.	gi|25815290|gb|AC012183.9|	499	0.0	Homo sapiens chromosome 16 clone RP11-451N19, complete sequence	.	.	.	.	.	.	.	.	pfam05231	MASE1	MASE1. Predicted integral membrane sensory domain found in histidine kinases, diguanylate cyclases and other bacterial signaling proteins. This entry also includes members of the 8 transmembrane UhpB type (8TMR-UT) domain family.	.	.	.	.	.
ENSG00000236723	0.052359802235741	0.050759330687256424	0.057360325502850217	0.0	0.0	0.0	ENSG00000236723	lncRNA	chr1:53209783-53213775:-	gi|12803261|gb|AAH02445.1|	373	5e-53	Carnitine palmitoyltransferase 2 [Homo sapiens]	gi|190358485|ref|NG_008035.1|	433	0.0	Homo sapiens carnitine palmitoyltransferase 2 (CPT2), RefSeqGene on chromosome 1	P23786	145	1e-53	Carnitine O-palmitoyltransferase 2, mitochondrial	.	.	.	.	pfam00755	Carn_acyltransf	Choline/Carnitine o-acyltransferase.	.	.	.	.	.
ENSG00000243483	0.0	0.0	0.0	0.31170487374220707	0.0	0.0	ENSG00000243483	processed_pseudogene	chr3:113041390-113041814:-	gi|149430653|ref|XP_001515558.1|	287	1e-43	PREDICTED: dnaJ homolog subfamily B member 1 [Ornithorhynchus anatinus]	gi|16572859|gb|AC078785.22|	425	0.0	Homo sapiens 3 BAC RP11-572M11 (Roswell Park Cancer Institute Human BAC Library) complete sequence	Q9QYJ3	123	8e-33	DnaJ homolog subfamily B member 1	YNL064c	53.5	2e-11	COG0484	pfam01556	CTDII	DnaJ C terminal domain. This family consists of the C terminal region form the DnaJ protein. It is always found associated with pfam00226 and pfam00684. DnaJ is a chaperone associated with the Hsp70 heat-shock system involved in protein folding and renaturation after stress. The two C-terminal domains CTDI and this, CTDII, are necessary for maintaining the J-domains in their specific relative pos…	.	.	.	.	.
ENSG00000230442	0.0	0.0	0.0	0.4218935393007579	0.27026562932244974	0.3231130811500382	ASB15-AS1	lncRNA	chr7:123584859-123624957:-	gi|119604001|gb|EAW83595.1|	342	3e-34	ankyrin repeat and SOCS box-containing 15, isoform CRA_b, partial [Homo sapiens]	gi|551862639|tpe|HG500562.1|	648	0.0	TPA: Homo sapiens long non-coding RNA OTTHUMT00000347502.1 (RP11-390E23.3 gene), antisense	Q8WXK1	114	8e-28	Ankyrin repeat and SOCS box protein 15	.	.	.	.	pfam12796	Ank_2	Ankyrin repeats (3 copies).	.	.	.	.	.
ENSG00000196821	40.11989598099944	43.01282777005221	40.62649981164067	32.339979951489035	31.639636751834782	32.30878767677468	ILRUN	protein_coding	chr6:34587288-34696859:-	gi|13236514|ref|NP_077270.1|	1501	0.0	uncharacterized protein C6orf106 isoform a [Homo sapiens]	gi|567757466|ref|NM_024294.3|	4335	0.0	Homo sapiens chromosome 6 open reading frame 106 (C6orf106), transcript variant 1, mRNA	Q9H6K1	582	0.0	Uncharacterized protein C6orf106	.	.	.	.	pfam14555	UBA_4	UBA-like domain.	GO:0016236|macroautophagy;GO:0032480|negative regulation of type I interferon production;GO:0032720|negative regulation of tumor necrosis factor production;GO:0043392|negative regulation of DNA binding;GO:0045087|innate immune response;GO:0050687|negative regulation of defense response to virus;GO:1900181|negative regulation of protein localization to nucleus;	GO:0000407|phagophore assembly site;GO:0005634|nucleus;GO:0005737|cytoplasm;GO:0005813|centrosome;GO:0005829|cytosol;GO:0016607|nuclear speck;	GO:0005515|protein binding;GO:0043130|ubiquitin binding;	.	.
ENSG00000228238	0.3775444310083499	0.6100068438125724	0.2068005466953885	0.5189993000604818	0.6857229312045112	0.6831737158987707	ENSG00000228238	processed_pseudogene	chr1:186578279-186579299:+	gi|823418296|ref|XP_012419695.1|	363	6e-54	PREDICTED: zinc finger protein 256-like isoform X2 [Odobenus rosmarus divergens]	gi|6010162|emb|AL096803.8|	1021	0.0	Human DNA sequence from clone GS1-304P7 on chromosome 1q25.1-31.1, complete sequence	Q8TF45	130	1e-43	Zinc finger protein 418	.	.	.	.	pfam00096	zf-C2H2	Zinc finger, C2H2 type. The C2H2 zinc finger is the classical zinc finger domain. The two conserved cysteines and histidines co-ordinate a zinc ion. The following pattern describes the zinc finger. #-X-C-X(1-5)-C-X3-#-X5-#-X2-H-X(3-6)-[H/C] Where X can be any amino acid, and numbers in brackets indicate the number of residues. The positions marked # are those that are important for the stable fol…	.	.	.	.	.
ENSG00000231050	0.2836444915816963	0.27497438743162755	0.6214668378984302	0.29243834732988516	0.0858625352906311	0.6159120211325783	ENSG00000231050	lncRNA	chr1:1891471-1892658:+	gi|426327477|ref|XP_004024544.1|	1231	4e-158	PREDICTED: uncharacterized protein LOC101123769 [Gorilla gorilla gorilla]	gi|551895007|tpe|HG491596.1|	906	0.0	TPA: Homo sapiens long non-coding RNA OTTHUMT00000002766.1 (RP1-140A9.1 gene), antisense	.	.	.	.	.	.	.	.	pfam08954	DUF1900	Domain of unknown function (DUF1900). This domain is predominantly found in the structural protein coronin, and is duplicated in some sequences. It has no known function.	.	.	.	.	.
ENSG00000230444	0.0	0.0	0.0	0.35998524820771194	0.0	0.28431536573341504	TFAMP1	processed_pseudogene	chr7:1614590-1615325:+	gi|826271147|ref|XP_012513133.1|	409	3e-63	PREDICTED: transcription factor A, mitochondrial [Propithecus coquereli]	gi|18042461|gb|AC074389.8|	736	0.0	Homo sapiens BAC clone RP11-510K8 from 7, complete sequence	Q5D144	154	3e-61	Transcription factor A, mitochondrial	.	.	.	.	pfam00505	HMG_box	HMG (high mobility group) box.	.	.	.	.	.
ENSG00000169951	2.4288186483063647	3.3755888919467076	3.2023527056914087	4.542871717094311	4.294275811507675	4.293869085433479	ZNF764	protein_coding	chr16:30553764-30558374:-	gi|289547721|ref|NP_001166150.1|	2000	0.0	zinc finger protein 764 isoform 2 [Homo sapiens]	gi|289547720|ref|NM_001172679.1|	2793	0.0	Homo sapiens zinc finger protein 764 (ZNF764), transcript variant 2, mRNA	Q96H86	770	0.0	Zinc finger protein 764	.	.	.	.	pfam13900	GVQW	Putative binding domain. This short domain is often found nested inside other longer domains. The function is not known, but the domain carries a highly conserved GVQW motif. The members are rich in proline and cysteine. This may be a binding domain.	GO:0000122|negative regulation of transcription by RNA polymerase II;GO:0006357|regulation of transcription by RNA polymerase II;	GO:0005634|nucleus;	GO:0000977|RNA polymerase II regulatory region sequence-specific DNA binding;GO:0000981|DNA-binding transcription factor activity, RNA polymerase II-specific;GO:0001227|DNA-binding transcription repressor activity, RNA polymerase II-specific;GO:0005515|protein binding;GO:0046872|metal ion binding;	K09228	KRAB; KRAB domain-containing zinc finger protein
ENSG00000230445	0.011421418194356305	0.033216906001740605	0.06256099501510863	0.047102069809933506	0.013829592350810983	0.07440217215281547	LRRC37A6P	transcribed_processed_pseudogene	chr10:27246350-27259455:-	gi|795271278|ref|XP_011857340.1|	2559	0.0	PREDICTED: LOW QUALITY PROTEIN: leucine-rich repeat-containing protein 37A3-like [Mandrillus leucophaeus]	gi|574957326|ref|NR_003525.2|	5444	0.0	Homo sapiens leucine-rich repeat containing 37 member A6, pseudogene (LRRC37A6P), non-coding RNA	A6NMS7	966	0.0	Leucine-rich repeat-containing protein 37A	.	.	.	.	pfam14914	LRRC37AB_C	LRRC37A/B like protein 1 C-terminal domain. This family represents the C-terminal domain of the putative Leucine Rich Repeat Containing protein 37A or protein 37B (LRRC37A/B) found in eukaryotes. The Leucine Rich Repeats (LRR) lies in the central region. The gene that encodes this protein is found in the chromosomal position 17q11.2, and its microdeletion results in the disease, neurofibromatosis…	.	.	.	.	.
ENSG00000169957	14.725746811898285	15.03804630091465	17.91465385959237	11.82708815470774	12.34680786068604	9.893070590180189	ZNF768	protein_coding	chr16:30524004-30526821:-	gi|146198654|ref|NP_078947.3|	2427	0.0	zinc finger protein 768 [Homo sapiens]	gi|146198653|ref|NM_024671.3|	2289	0.0	Homo sapiens zinc finger protein 768 (ZNF768), mRNA	Q9H5H4	939	0.0	Zinc finger protein 768	SPAC144.09c	117	3e-27	COG5048	pfam13465	zf-H2C2_2	Zinc-finger double domain.	GO:0006357|regulation of transcription by RNA polymerase II;GO:0006366|transcription by RNA polymerase II;	GO:0005634|nucleus;	GO:0000977|RNA polymerase II regulatory region sequence-specific DNA binding;GO:0000981|DNA-binding transcription factor activity, RNA polymerase II-specific;GO:0003723|RNA binding;GO:0005515|protein binding;GO:0046872|metal ion binding;	K09228	KRAB; KRAB domain-containing zinc finger protein
ENSG00000244641	0.0	0.0	0.0	0.6645881505373143	0.7805162907021248	0.933137610612234	RPS26P43	processed_pseudogene	chr11:123049787-123050353:-	gi|676269164|gb|KFO24580.1|	237	4e-31	Zinc finger protein Eos [Fukomys damarensis]	gi|224494672|ref|NG_011092.1|	193	4e-95	Homo sapiens ribosomal protein S26 pseudogene 43 (RPS26P43) on chromosome 11	P62856	91.3	1e-30	40S ribosomal protein S26	SPAC1805.11c	70.9	2e-20	COG4830	pfam01283	Ribosomal_S26e	Ribosomal protein S26e.	.	.	.	.	.
ENSG00000169955	0.60393360307429	0.6487676953464963	0.7152552783739554	0.605828832349564	0.7312713180926157	0.4784819569659912	ZNF747	protein_coding	chr16:30530367-30535347:-	gi|756992487|ref|NP_001291947.1|	1257	3e-158	KRAB domain-containing protein ZNF747 isoform 1 [Homo sapiens]	gi|756992490|ref|NM_023931.3|	3559	0.0	Homo sapiens zinc finger protein 747 (ZNF747), transcript variant 3, mRNA	Q96H86	343	1e-104	Zinc finger protein 764	.	.	.	.	pfam13900	GVQW	Putative binding domain. This short domain is often found nested inside other longer domains. The function is not known, but the domain carries a highly conserved GVQW motif. The members are rich in proline and cysteine. This may be a binding domain.	GO:0006355|regulation of transcription, DNA-templated;	.	GO:0005515|protein binding;	.	.
ENSG00000277662	0.6463327700528593	0.7518917354518749	0.4248357307364017	1.0661937331222373	0.46956613867190206	0.4210384490539104	ENSG00000277662	lncRNA	chr13:41229180-41229676:-	.	.	.	.	gi|666670190|tpe|LK938495.1|	497	0.0	TPA: Homo sapiens long non-coding RNA OTTHUMT00000474827.1 (RP11-74J13.9 gene), sense_intronic	.	.	.	.	.	.	.	.	pfam00118	Cpn60_TCP1	TCP-1/cpn60 chaperonin family. This family includes members from the HSP60 chaperone family and the TCP-1 (T-complex protein) family.	.	.	.	.	.
ENSG00000288577	0.10334393138325074	0.03339501273633439	0.0	0.0	0.166844947932036	0.2618038899479096	ENSG00000288577	lncRNA	chr20:3406380-3410036:+	gi|982304038|ref|XP_005584617.2|	382	8e-37	PREDICTED: protein Wnt-9b isoform X1 [Macaca fascicularis]	gi|365906235|ref|NG_031974.1|	1539	0.0	Homo sapiens chromosome 20 open reading frame 194 (C20orf194), RefSeqGene on chromosome 20	.	.	.	.	.	.	.	.	pfam13900	GVQW	Putative binding domain. This short domain is often found nested inside other longer domains. The function is not known, but the domain carries a highly conserved GVQW motif. The members are rich in proline and cysteine. This may be a binding domain.	.	.	.	.	.
ENSG00000268731	0.16305958716561983	0.1580753775463544	0.1786322827208051	0.1681149382492868	0.1974402461251568	0.0	ENSG00000268731	processed_pseudogene	chr19:21381220-21381921:-	gi|119605300|gb|EAW84894.1|	470	2e-62	hCG2041197 [Homo sapiens]	gi|675794124|ref|XM_008955516.1|	365	0.0	PREDICTED: Pan paniscus iron-sulfur cluster assembly 1 homolog, mitochondrial-like (LOC103783558), mRNA	Q4R5F0	164	4e-57	Iron-sulfur cluster assembly 1 homolog, mitochondrial	YLL027w_2	99.8	2e-26	COG0316	pfam01521	Fe-S_biosyn	Iron-sulphur cluster biosynthesis. This family is involved in iron-sulphur cluster biosynthesis. Its members include proteins that are involved in nitrogen fixation such as the HesB and HesB-like proteins.	.	.	.	.	.
ENSG00000277661	0.0	0.0	0.0	0.30245335922474426	0.17760606614911364	0.07962561232107819	ENSG00000277661	lncRNA	chr6:29036021-29076524:+	gi|931572355|ref|XP_008953318.2|	651	1e-84	PREDICTED: uncharacterized protein LOC100968916 [Pan paniscus]	gi|685843956|tpe|LN608106.1|	466	0.0	TPA: Homo sapiens long non-coding RNA OTTHUMT00000479166.1 (XXbac-BPG258E24.10 gene), antisense	.	.	.	.	.	.	.	.	pfam11834	DUF3354	Domain of unknown function (DUF3354). This domain is functionally uncharacterized. This domain is found in eukaryotes. This presumed domain is about 60 amino acids in length.	.	.	.	.	.
ENSG00000288573	1.3841036411473078	1.0063470175572222	1.5162898253213044	1.5459330587304254	1.5362765290959237	1.627964942751236	ENSG00000288573	lncRNA	chr1:43944370-43946551:-	gi|426329355|ref|XP_004025706.1|	206	3e-17	PREDICTED: uncharacterized protein LOC101136898 [Gorilla gorilla gorilla]	gi|551896124|tpe|HG491970.1|	494	0.0	TPA: Homo sapiens long non-coding RNA OTTHUMT00000020711.1 (RP11-7O11.3 gene), antisense	.	.	.	.	.	.	.	.	pfam14870	PSII_BNR	Photosynthesis system II assembly factor YCF48. YCF48 is one of several assembly factors of the photosynthesis system II. The photosynthesis system II occurs in Cyanobacteria that are Gram-negative bacteria performing oxygenic photosynthesis. One of the three membranes surrounding these bacteria is the inner thylakoid membrane (TM) system that is localized within the cell and houses the large pig…	.	.	.	.	.
ENSG00000055211	41.37408740905571	41.880982317194615	42.88556208285697	21.107615033576455	19.776317061659704	19.34456475973202	GINM1	protein_coding	chr6:149566294-149591748:+	gi|197101693|ref|NP_001125459.1|	832	9e-163	glycoprotein integral membrane protein 1 precursor [Pongo abelii]	gi|694918791|ref|XM_001173165.4|	1777	0.0	PREDICTED: Pan troglodytes glycoprotein integral membrane 1 (GINM1), transcript variant X1, mRNA	Q5RBQ2	325	3e-164	Glycoprotein integral membrane protein 1	.	.	.	.	pfam13900	GVQW	Putative binding domain. This short domain is often found nested inside other longer domains. The function is not known, but the domain carries a highly conserved GVQW motif. The members are rich in proline and cysteine. This may be a binding domain.	.	GO:0016021|integral component of membrane;	GO:0005515|protein binding;	.	.
ENSG00000268738	0.26142615399086144	0.09503819748717747	0.07159829032756583	0.16845698288458544	0.2769787379517713	0.10643749195309943	HSFX2	protein_coding	chrX:149592512-149595314:-	gi|7706603|ref|NP_057237.1|	2029	0.0	heat shock transcription factor, X-linked [Homo sapiens]	gi|533868400|ref|NM_001164415.2|	1962	0.0	Homo sapiens heat shock transcription factor family, X-linked 2 (HSFX2), mRNA	Q9UBD0	786	0.0	Heat shock transcription factor, X-linked	.	.	.	.	pfam00447	HSF_DNA-bind	HSF-type DNA-binding.	GO:0006357|regulation of transcription by RNA polymerase II;	GO:0000785|chromatin;GO:0005634|nucleus;GO:0005737|cytoplasm;	GO:0000978|RNA polymerase II proximal promoter sequence-specific DNA binding;GO:0000981|DNA-binding transcription factor activity, RNA polymerase II-specific;GO:0003700|DNA-binding transcription factor activity;GO:0005515|protein binding;	.	.
ENSG00000258623	0.6968056110982017	0.5404051952560837	1.679375950785183	2.011544467208386	2.362430363614674	2.2695890366571962	ENSG00000258623	lncRNA	chr14:68683411-68685565:-	.	.	.	.	gi|551878458|tpe|HG506331.1|	461	0.0	TPA: Homo sapiens long non-coding RNA OTTHUMT00000414983.1 (CTD-2325P2.3 gene), antisense	.	.	.	.	.	.	.	.	pfam00365	PFK	Phosphofructokinase.	.	.	.	.	.
ENSG00000167272	4.898828313725401	4.4343882897362725	5.07571692445731	9.553747221152394	9.719465455553882	8.554797297658071	POP5	protein_coding	chr12:120578764-120581402:-	gi|694952615|ref|XP_509430.3|	774	4e-99	PREDICTED: ribonuclease P/MRP protein subunit POP5 isoform X1 [Pan troglodytes]	gi|426374387|ref|XM_004054008.1|	805	0.0	PREDICTED: Gorilla gorilla gorilla processing of precursor 5, ribonuclease P/MRP subunit (S. cerevisiae), transcript variant 1 (POP5), mRNA	Q969H6	275	2e-90	Ribonuclease P/MRP protein subunit POP5	.	.	.	.	pfam01900	RNase_P_Rpp14	Rpp14/Pop5 family. tRNA processing enzyme ribonuclease P (RNase P) consists of an RNA molecule associated with at least eight protein subunits, hPop1, Rpp14, Rpp20, Rpp25, Rpp29, Rpp30, Rpp38, and Rpp40. This protein is known as Pop5 in eukaryotes.	GO:0001682|tRNA 5'-leader removal;GO:0006364|rRNA processing;GO:0008033|tRNA processing;GO:0090502|RNA phosphodiester bond hydrolysis, endonucleolytic;	GO:0000172|ribonuclease MRP complex;GO:0005654|nucleoplasm;GO:0005655|nucleolar ribonuclease P complex;GO:0005730|nucleolus;GO:0030681|multimeric ribonuclease P complex;	GO:0004526|ribonuclease P activity;GO:0005515|protein binding;GO:0033204|ribonuclease P RNA binding;	K03537	POP5; ribonuclease P/MRP protein subunit POP5 [EC:3.1.26.5]
ENSG00000264370	0.8236599659391565	2.3954499520486014	0.9023220434871438	0.0	0.0	0.0	MIR3125	miRNA	chr2:12737367-12737444:+	.	.	.	.	gi|301173260|ref|NR_036072.1|	78	6e-32	Homo sapiens microRNA 3125 (MIR3125), microRNA	.	.	.	.	.	.	.	.	pfam07250	Glyoxal_oxid_N	Glyoxal oxidase N-terminus. This family represents the N-terminus (approximately 300 residues) of a number of plant and fungal glyoxal oxidase enzymes. Glyoxal oxidase catalyses the oxidation of aldehydes to carboxylic acids, coupled with reduction of dioxygen to hydrogen peroxide. It is an essential component of the extracellular lignin degradation pathways of the wood-rot fungus Phanerochaete c…	.	.	.	.	.
ENSG00000200041	1.8895728630368884	1.2212097794757577	0.0	0.0	0.0	0.6838434940516127	Y_RNA	misc_RNA	chr9:75181520-75181621:-	.	.	.	.	gi|16605650|emb|AL353756.5|	102	4e-45	Human DNA sequence from clone RP11-415D9 on chromosome 9, complete sequence	.	.	.	.	.	.	.	.	pfam04231	Endonuclease_1	Endonuclease I. Bacterial periplasmic or secreted endonuclease I (EC:3.1.21.1) Escherichia coli endonuclease I (EndoI) is a sequence independent endonuclease located in the periplasm. It is inhibited by different RNA species. It is thought to normally generate double strand breaks in DNA, except in the presence of high salt concentrations and RNA, when it generates single strand breaks in DNA. It…	.	.	.	.	.
ENSG00000288685	0.0	0.0	0.0	0.013762161992565759	0.03232555868411044	0.04347727180132838	ENSG00000288685	lncRNA	chr4:111959584-111988314:+	gi|119586529|gb|EAW66125.1|	185	2e-22	hCG2038557, partial [Homo sapiens]	gi|4417258|gb|AC004704.2|	4186	0.0	Homo sapiens chromosome 4 clone B341C20 map 4q25, complete sequence	O00370	62.4	5e-17	LINE-1 retrotransposable element ORF2 protein	.	.	.	.	pfam08333	DUF1725	Protein of unknown function (DUF1725). This family include many eukaryotic and one bacterial sequence. Many of its members are annotated as being putative L1 retrotransposons or LINE-1 reverse transcriptase homologs. The region in question is found repeated in some family members.	.	.	.	.	.
ENSG00000201003	0.0	0.45795366730340914	0.5175082308235089	0.0	0.0	0.5128826205387095	ENSG00000201003	snoRNA	chr1:53771018-53771153:-	.	.	.	.	gi|820703401|tpe|LN847694.1|	136	8e-64	TPA: Homo sapiens SNORA58 gene for small nucleolar RNA SNORA58	.	.	.	.	.	.	.	.	pfam04599	Pox_G5	Poxvirus G5 protein. This protein has been predicted to be related to the FEN-1 endonuclease.	.	.	.	.	.
ENSG00000162383	0.011868737731988583	0.011505948411835144	0.0	0.12236705278074819	0.05748491185908869	0.14174624059226112	SLC1A7	protein_coding	chr1:53087179-53142638:-	gi|297664894|ref|XP_002810854.1|	800	1e-123	PREDICTED: excitatory amino acid transporter 5 isoform X2 [Pongo abelii]	gi|326205247|dbj|AB593059.1|	3366	0.0	Homo sapiens SLC1A7 mRNA for excitatory amino acid transporter 5, complete cds, clone: HP05260-RBb07H05	O00341	282	3e-116	Excitatory amino acid transporter 5	RP176	65.1	6e-10	COG1301	pfam00375	SDF	Sodium:dicarboxylate symporter family.	GO:0001504|neurotransmitter uptake;GO:0006811|ion transport;GO:0006835|dicarboxylic acid transport;GO:0006836|neurotransmitter transport;GO:0015813|L-glutamate transmembrane transport;GO:0098810|neurotransmitter reuptake;	GO:0005886|plasma membrane;GO:0016021|integral component of membrane;GO:0098793|presynapse;	GO:0005313|L-glutamate transmembrane transporter activity;GO:0005314|high-affinity glutamate transmembrane transporter activity;	K05618	SLC1A7, EAAT5; solute carrier family 1 (glutamate transporter), member 7
ENSG00000160345	1.03399373406525	1.1026266410180796	0.981710892806828	0.710700490023809	0.5008033710728226	0.29936496306122096	C9orf116	protein_coding	chr9:135495181-135501734:-	gi|694938000|ref|XP_009455952.1|	740	2e-93	PREDICTED: UPF0691 protein C9orf116 homolog isoform X2 [Pan troglodytes]	gi|10436248|dbj|AK024007.1|	1268	0.0	Homo sapiens cDNA FLJ13945 fis, clone Y79AA1000969	Q5BN46	158	4e-62	UPF0691 protein C9orf116	.	.	.	.	pfam14892	DUF4490	Domain of unknown function (DUF4490). This family of proteins is found in eukaryotes. Proteins in this family are typically between 101 and 220 amino acids in length. In mice, a member of this family whose expression is induced by p53 may play a role in DNA damage response.	GO:0006974|cellular response to DNA damage stimulus;GO:0007368|determination of left/right symmetry;GO:0010468|regulation of gene expression;GO:0071494|cellular response to UV-C;	GO:0005634|nucleus;	GO:0005515|protein binding;	.	.
ENSG00000266222	0.0	0.0	0.0	0.0	0.23360797889883417	0.20946557475454802	ENSG00000266222	lncRNA	chr17:48377262-48380370:-	gi|119588610|gb|EAW68204.1|	126	3e-07	hCG2033532 [Homo sapiens]	gi|551885039|tpe|HG509170.1|	333	7e-173	TPA: Homo sapiens long non-coding RNA OTTHUMT00000443443.1 (RP11-433M22.1 gene), sense_intronic	.	.	.	.	.	.	.	.	pfam07755	DUF1611	Protein of unknown function (DUF1611). This region is found in a number of hypothetical bacterial and archaeal proteins. The region is approximately 350 residues long. A member of this family is thought to associate with another subunit to form an H+-transporting ATPase, but no evidence has been found to support this.	.	.	.	.	.
ENSG00000214772	0.3911444587108323	0.09479710616935105	0.0	0.10081778640824808	0.0	0.0	ENSG00000214772	lncRNA	chr12:14665655-14757963:+	gi|426327681|ref|XP_004024641.1|	168	3e-12	PREDICTED: putative uncharacterized protein encoded by LINC00336-like [Gorilla gorilla gorilla]	gi|551872859|tpe|HG504545.1|	657	0.0	TPA: Homo sapiens long non-coding RNA OTTHUMT00000400838.1 (RP11-174G6.1 gene), antisense	.	.	.	.	.	.	.	.	pfam13900	GVQW	Putative binding domain. This short domain is often found nested inside other longer domains. The function is not known, but the domain carries a highly conserved GVQW motif. The members are rich in proline and cysteine. This may be a binding domain.	.	.	.	.	.
ENSG00000214773	0.13496949021692062	0.0	0.0	0.046384653830685574	0.0	0.14653789158248842	ENSG00000214773	lncRNA	chr3:47601715-47604677:-	gi|34526987|dbj|BAC85308.1|	680	3e-84	unnamed protein product [Homo sapiens]	gi|551849634|tpe|HG495646.1|	1428	0.0	TPA: Homo sapiens long non-coding RNA OTTHUMT00000446543.1 (RP11-717D12.1 gene), sense_intronic	.	.	.	.	.	.	.	.	pfam13900	GVQW	Putative binding domain. This short domain is often found nested inside other longer domains. The function is not known, but the domain carries a highly conserved GVQW motif. The members are rich in proline and cysteine. This may be a binding domain.	.	.	.	.	.
ENSG00000162385	15.743205746622822	18.46060623354256	19.3122073753536	38.439980165182114	41.94917158868977	32.64988937557061	MAGOH	protein_coding	chr1:53226900-53238518:-	gi|533170162|ref|XP_005398616.1|	494	1e-58	PREDICTED: protein mago nashi homolog isoform X1 [Chinchilla lanigera]	gi|18135127|emb|AL606760.9|	533	0.0	Human DNA sequence from clone RP5-1024G6 on chromosome 1, complete sequence	Q27W02	182	6e-56	Protein mago nashi homolog	.	.	.	.	pfam02792	Mago_nashi	Mago nashi protein. This family was originally identified in Drosophila and called mago nashi, it is a strict maternal effect, grandchildless-like, gene. The human homologue has been shown to interact with an RNA binding protein. An RNAi knockout of the C. elegans homologue causes masculinization of the germ line (Mog phenotype) hermaphrodites, suggesting it is involved in hermaphrodite germ-line…	GO:0000184|nuclear-transcribed mRNA catabolic process, nonsense-mediated decay;GO:0000381|regulation of alternative mRNA splicing, via spliceosome;GO:0000398|mRNA splicing, via spliceosome;GO:0006417|regulation of translation;GO:0008380|RNA splicing;GO:0051028|mRNA transport;	GO:0005634|nucleus;GO:0005654|nucleoplasm;GO:0005737|cytoplasm;GO:0016607|nuclear speck;GO:0035145|exon-exon junction complex;GO:0071013|catalytic step 2 spliceosome;	GO:0003723|RNA binding;GO:0005515|protein binding;	K12877	MAGOH; protein mago nashi
ENSG00000162384	7.360272271118821	6.7895901616013425	6.656828787964213	3.7501127544195922	4.197008002778588	3.7322914677568253	CZIB	protein_coding	chr1:53214099-53220634:-	gi|8923541|ref|NP_060357.1|	700	3e-85	UPF0587 protein C1orf123 isoform 1 [Homo sapiens]	gi|21751400|dbj|AK092734.1|	1891	0.0	Homo sapiens cDNA FLJ35415 fis, clone SMINT2000629	.	.	.	.	.	.	.	.	pfam05907	DUF866	Eukaryotic protein of unknown function (DUF866). This family consists of a number of hypothetical eukaryotic proteins of unknown function with an average length of around 165 residues.	GO:0008150|biological_process;	.	GO:0005515|protein binding;GO:0008270|zinc ion binding;	.	.
ENSG00000138834	18.609634547074315	18.757371325187684	18.14135785546404	7.146941004347327	7.791931685618389	7.553154864203445	MAPK8IP3	protein_coding	chr16:1706183-1770351:+	gi|974005407|ref|NP_001305781.1|	6728	0.0	C-Jun-amino-terminal kinase-interacting protein 3 isoform 3 [Homo sapiens]	gi|974005406|ref|NM_001318852.1|	5652	0.0	Homo sapiens mitogen-activated protein kinase 8 interacting protein 3 (MAPK8IP3), transcript variant 3, mRNA	Q9UPT6	2589	0.0	C-Jun-amino-terminal kinase-interacting protein 3	.	.	.	.	pfam09744	Jnk-SapK_ap_N	JNK_SAPK-associated protein-1. This is the N-terminal 200 residues of a set of proteins conserved from yeasts to humans. Most of the proteins in this entry have an RhoGEF pfam00621 domain at their C-terminal end.	GO:0016192|vesicle-mediated transport;GO:0031103|axon regeneration;GO:0043066|negative regulation of apoptotic process;GO:0046328|regulation of JNK cascade;GO:0046330|positive regulation of JNK cascade;GO:0050821|protein stabilization;GO:0061564|axon development;GO:0099641|anterograde axonal protein transport;	GO:0000139|Golgi membrane;GO:0005737|cytoplasm;GO:0030424|axon;GO:0030425|dendrite;GO:0030426|growth cone;GO:0031410|cytoplasmic vesicle;GO:0044297|cell body;GO:0048471|perinuclear region of cytoplasm;GO:1904115|axon cytoplasm;	GO:0005078|MAP-kinase scaffold activity;GO:0005515|protein binding;GO:0008432|JUN kinase binding;GO:0019894|kinesin binding;GO:0030159|receptor signaling complex scaffold activity;	K04436	MAPK8IP3, JIP3; mitogen-activated protein kinase 8 interacting protein 3
ENSG00000125753	27.147255123845405	26.053395747549516	28.566220307209722	19.358211809781356	16.996268015932728	17.309860925179827	VASP	protein_coding	chr19:45506579-45526983:+	gi|957950354|gb|ALQ33842.1|	764	1e-91	vasodilator-stimulated phosphoprotein isoform 4, partial [Homo sapiens]	gi|57165437|ref|NM_003370.3|	2242	0.0	Homo sapiens vasodilator-stimulated phosphoprotein (VASP), mRNA	P50552	299	5e-92	Vasodilator-stimulated phosphoprotein	.	.	.	.	pfam00568	WH1	WH1 domain. WASp Homology domain 1 (WH1) domain. WASP is the protein that is defective in Wiskott-Aldrich syndrome (WAS). The majority of point mutations occur within the amino- terminal WH1 domain. The metabotropic glutamate receptors mGluR1alpha and mGluR5 bind a protein called homer, which is a WH1 domain homologue. A subset of WH1 domains has been termed a "EVH1" domain and appear to bind a p…	GO:0001843|neural tube closure;GO:0007411|axon guidance;GO:0008154|actin polymerization or depolymerization;GO:0030036|actin cytoskeleton organization;GO:0030838|positive regulation of actin filament polymerization;GO:0051289|protein homotetramerization;	GO:0005829|cytosol;GO:0005886|plasma membrane;GO:0005923|bicellular tight junction;GO:0005925|focal adhesion;GO:0015629|actin cytoskeleton;GO:0031258|lamellipodium membrane;GO:0031527|filopodium membrane;GO:0070062|extracellular exosome;	GO:0003779|actin binding;GO:0005515|protein binding;GO:0005522|profilin binding;GO:0017124|SH3 domain binding;GO:0045296|cadherin binding;	K06274	VASP; vasodilator-stimulated phosphoprotein
ENSG00000125755	11.98045171877623	11.21803859997542	11.72127643501359	11.01858379170373	10.850327601005981	11.47742870010704	SYMPK	protein_coding	chr19:45815410-45863194:-	gi|68533075|dbj|BAE06092.1|	5212	0.0	SYMPK variant protein [Homo sapiens]	gi|34367892|emb|BX648728.1|	6504	0.0	Homo sapiens mRNA; cDNA DKFZp451H1410 (from clone DKFZp451H1410)	Q92797	1887	0.0	Symplekin	.	.	.	.	pfam11935	DUF3453	Domain of unknown function (DUF3453). This presumed domain is functionally uncharacterized. This domain is found in eukaryotes. This domain is typically between 239 to 261 amino acids in length.	GO:0006378|mRNA polyadenylation;GO:0007155|cell adhesion;GO:0032091|negative regulation of protein binding;GO:0035307|positive regulation of protein dephosphorylation;	GO:0005654|nucleoplasm;GO:0005737|cytoplasm;GO:0005829|cytosol;GO:0005847|mRNA cleavage and polyadenylation specificity factor complex;GO:0005856|cytoskeleton;GO:0005886|plasma membrane;GO:0005923|bicellular tight junction;GO:0016604|nuclear body;GO:0097165|nuclear stress granule;	GO:0005515|protein binding;	K06100	SYMPK; symplekin
ENSG00000115380	28.39319304089806	30.150504343452717	29.23960689531232	24.24130848607207	24.0128601409289	21.513626570562646	EFEMP1	protein_coding	chr2:55865967-55924139:-	gi|724888211|ref|XP_010374525.1|	2592	0.0	PREDICTED: EGF-containing fibulin-like extracellular matrix protein 1 [Rhinopithecus roxellana]	gi|320118886|ref|NM_001039349.2|	3024	0.0	Homo sapiens EGF containing fibulin-like extracellular matrix protein 1 (EFEMP1), transcript variant 3, mRNA	Q12805	989	0.0	EGF-containing fibulin-like extracellular matrix protein 1	.	.	.	.	pfam07645	EGF_CA	Calcium-binding EGF domain.	GO:0006355|regulation of transcription, DNA-templated;GO:0007173|epidermal growth factor receptor signaling pathway;GO:0007601|visual perception;GO:0018108|peptidyl-tyrosine phosphorylation;GO:0032331|negative regulation of chondrocyte differentiation;GO:0043010|camera-type eye development;GO:0048048|embryonic eye morphogenesis;GO:0048050|post-embryonic eye morphogenesis;	GO:0005576|extracellular region;GO:0005615|extracellular space;GO:0031012|extracellular matrix;GO:0062023|collagen-containing extracellular matrix;GO:0070062|extracellular exosome;	GO:0005006|epidermal growth factor-activated receptor activity;GO:0005154|epidermal growth factor receptor binding;GO:0005201|extracellular matrix structural constituent;GO:0005509|calcium ion binding;GO:0005515|protein binding;GO:0008083|growth factor activity;	K18262	EFEMP1, FBLN3; EGF-containing fibulin-like extracellular matrix protein 1
ENSG00000232491	0.0	0.0	0.0	0.07792621843555177	0.09151936114507267	0.0	SAPCD2P3	processed_pseudogene	chr7:66556216-66557065:+	gi|635069831|ref|XP_008003724.1|	613	1e-75	PREDICTED: suppressor APC domain-containing protein 2 isoform X2 [Chlorocebus sabaeus]	gi|675439232|ref|NG_009402.2|	850	0.0	Homo sapiens suppressor APC domain containing 2 pseudogene 3 (SAPCD2P3) on chromosome 7	Q86UD0	229	3e-75	Suppressor APC domain-containing protein 2	.	.	.	.	pfam11414	Suppressor_APC	Adenomatous polyposis coli tumor suppressor protein. The tumor suppressor protein, APC, has a nuclear export activity as well as many different intracellular functions. The structure consists of three alpha-helices forming two separate antiparallel coiled coils.	.	.	.	.	.
ENSG00000232490	0.027848061267123626	0.0	0.030507637361073783	0.11484574888637884	0.033719747279285554	0.030234952922958167	OSBPL10-AS1	lncRNA	chr3:31704058-31721652:+	.	.	.	.	gi|551849437|tpe|HG495575.1|	575	0.0	TPA: Homo sapiens long non-coding RNA OTTHUMT00000341882.1 (AC092024.2 gene), antisense	.	.	.	.	.	.	.	.	pfam12783	Sec7_N	Guanine nucleotide exchange factor in Golgi transport N-terminal. The full-length Sec7 functions proximally in the secretory pathway as a protein binding scaffold for the coat protein complexes COPII-COPI. The COPII-COPI-protein switch is necessary for maturation of the vesicular-tubular cluster, VTC, intermediate compartments for Golgi compartment biogenesis. This N-terminal domain however does …	.	.	.	.	.
ENSG00000249348	1.037332788104212	1.0950137204556578	1.5404550710124973	0.9744272380620663	0.8373676746319889	0.9009950879646651	UGDH-AS1	lncRNA	chr4:39528019-39594707:+	gi|569346236|gb|ETO03995.1|	1889	0.0	hypothetical protein RFI_33407, partial [Reticulomyxa filosa]	gi|551852825|tpe|HG496847.1|	2787	0.0	TPA: Homo sapiens long non-coding RNA OTTHUMT00000361033.1 (RP11-814P23.1 gene), antisense	O00370	717	0.0	LINE-1 retrotransposable element ORF2 protein	.	.	.	.	pfam00078	RVT_1	Reverse transcriptase (RNA-dependent DNA polymerase). A reverse transcriptase gene is usually indicative of a mobile element such as a retrotransposon or retrovirus. Reverse transcriptases occur in a variety of mobile elements, including retrotransposons, retroviruses, group II introns, bacterial msDNAs, hepadnaviruses, and caulimoviruses.	.	.	.	.	.
ENSG00000232499	1.873045986683796	2.0578986954431135	1.0943614288357195	2.252968900347585	1.7387789216580862	2.1691595379829582	ENSG00000232499	processed_pseudogene	chr1:113449700-113450728:+	gi|586472311|ref|XP_006866735.1|	768	4e-96	PREDICTED: heterogeneous nuclear ribonucleoprotein A3-like isoform X2 [Chrysochloris asiatica]	gi|302488611|ref|NG_027128.1|	1029	0.0	Homo sapiens heterogeneous nuclear ribonucleoprotein A1 pseudogene (LOC100421402) on chromosome 1	P51991	282	1e-90	Heterogeneous nuclear ribonucleoprotein A3	.	.	.	.	pfam00076	RRM_1	RNA recognition motif. (a.k.a. RRM, RBD, or RNP domain). The RRM motif is probably diagnostic of an RNA binding protein. RRMs are found in a variety of RNA binding proteins, including various hnRNP proteins, proteins implicated in regulation of alternative splicing, and protein components of snRNPs. The motif also appears in a few single stranded DNA binding proteins. The RRM structure consists o…	.	.	.	.	.
ENSG00000183309	0.008997966014461373	0.01744585399251082	0.07885839707786803	0.01855386153227423	0.032685486123240244	0.009769192772165895	ZNF623	protein_coding	chr8:143636019-143656418:+	gi|126722920|ref|NP_055604.3|	2846	0.0	zinc finger protein 623 isoform 1 [Homo sapiens]	gi|126506380|gb|AC105210.11|	6753	0.0	Homo sapiens chromosome 8, clone RP11-118P12, complete sequence	O75123	1098	0.0	Zinc finger protein 623	.	.	.	.	pfam13900	GVQW	Putative binding domain. This short domain is often found nested inside other longer domains. The function is not known, but the domain carries a highly conserved GVQW motif. The members are rich in proline and cysteine. This may be a binding domain.	GO:0006357|regulation of transcription by RNA polymerase II;	GO:0005634|nucleus;	GO:0000978|RNA polymerase II proximal promoter sequence-specific DNA binding;GO:0000981|DNA-binding transcription factor activity, RNA polymerase II-specific;GO:0005515|protein binding;GO:0046872|metal ion binding;	K09228	KRAB; KRAB domain-containing zinc finger protein
ENSG00000126226	9.19555823645041	8.555507129410856	8.47367944008676	14.507301760624333	13.662700656375762	12.909598794526698	PCID2	protein_coding	chr13:113177536-113208715:-	gi|10440470|dbj|BAB15768.1|	1246	4e-157	FLJ00071 protein [Homo sapiens]	gi|10440469|dbj|AK024478.1|	4168	0.0	Homo sapiens mRNA for FLJ00071 protein, partial cds	Q5JVF3	472	1e-151	PCI domain-containing protein 2	SPAC1B3.08	137	6e-33	COG5600	pfam01399	PCI	PCI domain. This domain has also been called the PINT motif (Proteasome, Int-6, Nip-1 and TRIP-15).	GO:0000973|posttranscriptional tethering of RNA polymerase II gene DNA at nuclear periphery;GO:0006368|transcription elongation from RNA polymerase II promoter;GO:0015031|protein transport;GO:0016973|poly(A)+ mRNA export from nucleus;GO:0043066|negative regulation of apoptotic process;GO:0043488|regulation of mRNA stability;GO:0045579|positive regulation of B cell differentiation;GO:0045893|posit…	GO:0005634|nucleus;GO:0005737|cytoplasm;GO:0044615|nuclear pore nuclear basket;GO:0070390|transcription export complex 2;	GO:0003690|double-stranded DNA binding;GO:0003723|RNA binding;GO:0005515|protein binding;	K23801	PCID2, THP1; nuclear mRNA export protein PCID2/THP1
ENSG00000114473	1.2818125500997424	1.0341364013664556	1.3099860197492785	0.6652110906891302	0.6874981467914538	0.9993931298981388	IQCG	protein_coding	chr3:197889077-197960142:-	gi|34526231|dbj|BAC85205.1|	356	2e-35	unnamed protein product [Homo sapiens]	gi|21754286|dbj|AK095094.1|	3186	0.0	Homo sapiens cDNA FLJ37775 fis, clone BRHIP2026155	.	.	.	.	.	.	.	.	pfam13900	GVQW	Putative binding domain. This short domain is often found nested inside other longer domains. The function is not known, but the domain carries a highly conserved GVQW motif. The members are rich in proline and cysteine. This may be a binding domain.	GO:0007286|spermatid development;GO:0007288|sperm axoneme assembly;GO:0044782|cilium organization;	GO:0002177|manchette;GO:0005737|cytoplasm;GO:0005829|cytosol;GO:0031514|motile cilium;GO:0036126|sperm flagellum;GO:0070062|extracellular exosome;	GO:0005516|calmodulin binding;GO:0030544|Hsp70 protein binding;	K24841	IQCG, DRC9; dynein regulatory complex subunit 9
ENSG00000183307	0.05067677171623285	0.024563872511640165	0.013879140089133745	0.14368174765774186	0.030680913813177592	0.055020340282598695	TMEM121B	protein_coding	chr22:17116297-17121367:-	gi|13994236|ref|NP_114096.1|	1099	1e-129	cat eye syndrome critical region protein 6 isoform a [Homo sapiens]	gi|7109502|gb|AC006946.20|	5064	0.0	Homo sapiens Chromosome 22q11 Pac Clone p109l3 in CES region, complete sequence	.	.	.	.	.	.	.	.	pfam14997	CECR6_TMEM121	CECR6/TMEM121 family. This family includes Cat eye syndrome critical region protein 6, a protein which has been identified in a screen for candidate genes for the developmental disorder Cat Eye Syndrome (CES). It also includes the TMEM121 transmembrane proteins. The function of this family is unknown.	.	.	.	.	.
ENSG00000282041	0.0	0.0	0.0	0.0	0.09260887734918068	0.33215255425364043	ENSG00000282041	lncRNA	chr22:35376422-35377261:+	gi|355565655|gb|EHH22084.1|	222	3e-19	hypothetical protein EGK_05279, partial [Macaca mulatta]	gi|724464284|dbj|AB905428.1|	840	0.0	Homo sapiens transcribed RNA, enhancer RNA hHO-1 eRNA_E1, partial sequence, clone: human_HO-1_eRNA_E1_1	.	.	.	.	.	.	.	.	pfam13900	GVQW	Putative binding domain. This short domain is often found nested inside other longer domains. The function is not known, but the domain carries a highly conserved GVQW motif. The members are rich in proline and cysteine. This may be a binding domain.	.	.	.	.	.
ENSG00000283627	0.524452876271463	1.0168440612777736	1.0054445627428172	0.13517813402085507	0.1587580754557383	0.0	ENSG00000283627	lncRNA	chr14:89013386-89025807:+	.	.	.	.	gi|15777900|emb|AL137785.6|	319	6e-165	Human chromosome 14 DNA sequence BAC R-151G14 of library RPCI-11 from chromosome 14 of Homo sapiens (Human), complete sequence	.	.	.	.	.	.	.	.	pfam06524	NOA36	NOA36 protein. This family consists of several NOA36 proteins which contain 29 highly conserved cysteine residues. The function of this protein is unknown.	.	.	.	.	.
ENSG00000283629	0.0	0.0	0.0	0.12811854094819922	0.0	0.0	ENSG00000283629	lncRNA	chr14:76131707-76152627:-	.	.	.	.	gi|11596984|gb|AC016526.6|AC016526	411	0.0	Homo sapiens chromosome 14 clone RP11-361H10 map 14q24.3, complete sequence	.	.	.	.	.	.	.	.	pfam04712	Radial_spoke	Radial spokehead-like protein. This family includes the radial spoke head proteins RSP4 and RSP6 from Chlamydomonas reinhardtii, and several eukaryotic homologues, including mammalian RSHL1, the protein product of a familial ciliary dyskinesia candidate gene.	.	.	.	.	.
ENSG00000232729	0.15390771437466785	0.17051799795554726	0.0481732507816545	0.04533695117742573	0.053245350426633656	0.19097066774336616	ENSG00000232729	lncRNA	chr7:74688864-74729001:-	gi|795470922|ref|XP_011890960.1|	169	6e-19	PREDICTED: TGF-beta-activated kinase 1 and MAP3K7-binding protein 3 isoform X1 [Cercocebus atys]	gi|527498317|ref|NG_008179.2|	1081	0.0	Homo sapiens general transcription factor IIi (GTF2I), RefSeqGene on chromosome 7	P78347	74.7	7e-13	General transcription factor II-I	.	.	.	.	pfam13900	GVQW	Putative binding domain. This short domain is often found nested inside other longer domains. The function is not known, but the domain carries a highly conserved GVQW motif. The members are rich in proline and cysteine. This may be a binding domain.	.	.	.	.	.
ENSG00000262678	0.592670455196072	0.0	0.5194178552914923	0.24441802830339115	0.0	0.0	CAMTA2-AS1	lncRNA	chr17:4986466-4987324:+	gi|34528564|dbj|BAC85534.1|	345	4e-37	unnamed protein product [Homo sapiens]	gi|551883710|tpe|HG508610.1|	542	0.0	TPA: Homo sapiens long non-coding RNA OTTHUMT00000438880.1 (RP5-1050D4.4 gene), antisense	.	.	.	.	.	.	.	.	pfam09606	Med15	ARC105 or Med15 subunit of Mediator complex non-fungal. The approx. 70 residue Med15 domain of the ARC-Mediator co-activator is a three-helix bundle with marked similarity to the KIX domain. The sterol regulatory element binding protein (SREBP) family of transcription activators use the ARC105 subunit to activate target genes in the regulation of cholesterol and fatty acid homeostasis. In additio…	.	.	.	.	.
ENSG00000167491	19.69986724360303	19.769568347516532	19.46489696237679	28.652806422608215	27.54589617204918	30.304889598044525	GATAD2A	protein_coding	chr19:19385826-19508932:+	gi|530414951|ref|XP_005260013.1|	2811	0.0	PREDICTED: transcriptional repressor p66-alpha isoform X3 [Homo sapiens]	gi|694973900|ref|XM_009435098.1|	5597	0.0	PREDICTED: Pan troglodytes GATA zinc finger domain containing 2A (GATAD2A), transcript variant X18, mRNA	Q86YP4	1047	0.0	Transcriptional repressor p66-alpha	.	.	.	.	pfam13900	GVQW	Putative binding domain. This short domain is often found nested inside other longer domains. The function is not known, but the domain carries a highly conserved GVQW motif. The members are rich in proline and cysteine. This may be a binding domain.	GO:0000122|negative regulation of transcription by RNA polymerase II;GO:0006306|DNA methylation;GO:0045892|negative regulation of transcription, DNA-templated;	GO:0005634|nucleus;GO:0005654|nucleoplasm;GO:0016581|NuRD complex;GO:0016607|nuclear speck;	GO:0005515|protein binding;GO:0008270|zinc ion binding;GO:0030674|protein binding, bridging;GO:0043565|sequence-specific DNA binding;	K23194	GATAD2; transcriptional repressor p66
ENSG00000232723	0.0	0.0	0.0	0.1584624059096148	0.0	0.0	RPS17P7	processed_pseudogene	chr2:121309995-121310412:+	gi|355747788|gb|EHH52285.1|	372	8e-43	hypothetical protein EGM_12706 [Macaca fascicularis]	gi|224493509|ref|NG_011141.1|	418	0.0	Homo sapiens ribosomal protein S17 pseudogene 7 (RPS17P7) on chromosome 2	A5PK63	145	3e-43	40S ribosomal protein S17	SPCC24B10.09	85.1	1e-20	COG1383	pfam00833	Ribosomal_S17e	Ribosomal S17.	.	.	.	.	.
ENSG00000232722	0.0	0.0	0.0	0.0	0.14714651382089236	0.04397984640180611	MROH4P	transcribed_unitary_pseudogene	chr8:142567260-142577881:-	gi|694928644|ref|XP_009454345.1|	500	1e-128	PREDICTED: uncharacterized protein LOC745380 [Pan troglodytes]	gi|823418118|ref|XM_012564203.1|	377	0.0	PREDICTED: Odobenus rosmarus divergens maestro heat-like repeat family member 5 (LOC101375189), mRNA	.	.	.	.	.	.	.	.	pfam09770	PAT1	Topoisomerase II-associated protein PAT1. Members of this family are necessary for accurate chromosome transmission during cell division.	.	.	.	.	.
ENSG00000167494	0.0	0.0	0.0	0.0	0.03940803291454497	0.0	NOS2P2	transcribed_unprocessed_pseudogene	chr17:18497095-18506313:-	gi|694989920|ref|XP_009439225.1|	737	1e-90	PREDICTED: nitric oxide synthase, inducible-like [Pan troglodytes]	gi|28279922|gb|BC044655.1|	1626	0.0	Homo sapiens, Similar to nitric oxide synthase 2A (inducible, hepatocytes), clone IMAGE:5168672, mRNA	P35228	215	3e-58	Nitric oxide synthase, inducible	SPCC584.01c_2	54.3	6e-07	COG0369	pfam00667	FAD_binding_1	FAD binding domain. This domain is found in sulfite reductase, NADPH cytochrome P450 reductase, Nitric oxide synthase and methionine synthase reductase.	.	.	.	.	.
ENSG00000232724	0.022558102999738133	0.021868574000443695	0.0	0.04651494780212008	0.0	0.024491585812241746	TRIM80P	unitary_pseudogene	chr17:75074306-75079549:+	gi|686754789|ref|XP_009250305.1|	667	8e-137	PREDICTED: LOW QUALITY PROTEIN: tripartite motif-containing protein 65-like [Pongo abelii]	gi|937347468|ref|NG_044485.1|	2354	0.0	Homo sapiens tripartite motif containing 80, pseudogene (TRIM80P) on chromosome 17	Q61510	63.5	6e-09	E3 ubiquitin/ISG15 ligase TRIM25	.	.	.	.	pfam00622	SPRY	SPRY domain. SPRY Domain is named from SPla and the RYanodine Receptor. Domain of unknown function. Distant homologues are domains in butyrophilin/marenostrin/pyrin homologues.	.	.	.	.	.
ENSG00000232727	2.357632196082723	1.3876656340832003	2.2138228904429007	2.6043493710439973	1.5293209103534424	2.468289623352741	YWHAEP1	processed_pseudogene	chr7:64433830-64434592:+	gi|507684275|ref|XP_004640239.1|	759	3e-105	PREDICTED: 14-3-3 protein epsilon [Octodon degus]	gi|261490650|ref|NR_029404.1|	763	0.0	Homo sapiens tyrosine 3-monooxygenase/tryptophan 5-monooxygenase activation protein epsilon pseudogene 1 (YWHAEP1), non-coding RNA	P62262	306	5e-103	14-3-3 protein epsilon	SPAC8E11.02c	212	8e-71	COG5040	pfam00244	14-3-3	14-3-3 protein.	.	.	.	.	.
ENSG00000163389	3.3521749349067878	3.152834863358086	3.1349056290270254	2.0324506491003285	2.210984566124953	2.5446868480574434	POGLUT1	protein_coding	chr3:119468963-119494708:+	gi|426341694|ref|XP_004036161.1|	680	3e-78	PREDICTED: protein O-glucosyltransferase 1 isoform 2 [Gorilla gorilla gorilla]	gi|34533330|dbj|AK126736.1|	3581	0.0	Homo sapiens cDNA FLJ44782 fis, clone BRACE3037612	Q8NBL1	266	1e-77	Protein O-glucosyltransferase 1	.	.	.	.	pfam05686	Glyco_transf_90	Glycosyl transferase family 90. This family of glycosyl transferases are specifically (mannosyl) glucuronoxylomannan/galactoxylomannan -beta 1,2-xylosyltransferases, EC:2.4.2.-.	GO:0001756|somitogenesis;GO:0006493|protein O-linked glycosylation;GO:0007369|gastrulation;GO:0010470|regulation of gastrulation;GO:0018242|protein O-linked glycosylation via serine;GO:0045747|positive regulation of Notch signaling pathway;GO:0048318|axial mesoderm development;GO:0048339|paraxial mesoderm development;GO:0060537|muscle tissue development;GO:0072359|circulatory system development;	GO:0005783|endoplasmic reticulum;GO:0005788|endoplasmic reticulum lumen;GO:0012505|endomembrane system;	GO:0035251|UDP-glucosyltransferase activity;GO:0035252|UDP-xylosyltransferase activity;GO:0046527|glucosyltransferase activity;	K13667	POGLUT1, RUMI, KTELC1; EGF-domain serine glucosyl/xylosyltransferase [EC:2.4.1.376 2.4.2.63]
ENSG00000163380	0.05055713345918096	0.024505881862389788	0.0	0.039093420619842015	0.0	0.0	LMOD3	protein_coding	chr3:69106065-69123032:-	gi|54607116|ref|NP_938012.2|	2344	0.0	leiomodin-3 [Homo sapiens]	gi|21732573|emb|AL832033.1|	4061	0.0	Homo sapiens mRNA; cDNA DKFZp451P024 (from clone DKFZp451P024)	Q0VAK6	907	0.0	Leiomodin-3	.	.	.	.	pfam13900	GVQW	Putative binding domain. This short domain is often found nested inside other longer domains. The function is not known, but the domain carries a highly conserved GVQW motif. The members are rich in proline and cysteine. This may be a binding domain.	GO:0006936|muscle contraction;GO:0006941|striated muscle contraction;GO:0007015|actin filament organization;GO:0030239|myofibril assembly;GO:0030240|skeletal muscle thin filament assembly;GO:0045010|actin nucleation;GO:0048741|skeletal muscle fiber development;GO:0048743|positive regulation of skeletal muscle fiber development;GO:0051694|pointed-end actin filament capping;	GO:0005737|cytoplasm;GO:0005856|cytoskeleton;GO:0005865|striated muscle thin filament;GO:0030016|myofibril;GO:0031430|M band;	GO:0003785|actin monomer binding;GO:0005515|protein binding;GO:0005523|tropomyosin binding;	K22030	LMOD; leiomodin
ENSG00000257863	0.0	0.0	0.0	0.0	0.0	0.20697933647852965	ENSG00000257863	lncRNA	chr12:91901458-91906187:+	.	.	.	.	gi|551874619|tpe|HG505070.1|	1011	0.0	TPA: Homo sapiens long non-coding RNA OTTHUMT00000407216.1 (RP11-587P21.3 gene), lincRNA	.	.	.	.	.	.	.	.	pfam12922	Cnd1_N	non-SMC mitotic condensation complex subunit 1, N-term. The three non-SMC (structural maintenance of chromosomes) subunits of the mitotic condensation complex are Cnd1-3. The whole complex is essential for viability and the condensing of chromosomes in mitosis. This is the conserved N-terminus of the subunit 1.	.	.	.	.	.
ENSG00000163382	6.91180454360334	6.749801427229996	7.425754414245133	3.6612916730596674	3.81534289120564	3.710728327852892	NAXE	protein_coding	chr1:156591756-156609507:+	gi|21068652|emb|CAC86580.1|	1086	4e-131	apoA-I binding protein [Homo sapiens]	gi|18307339|emb|AL365181.24|	5988	0.0	Human DNA sequence from clone RP11-284F21 on chromosome 1, complete sequence	Q8NCW5	422	1e-132	NAD(P)H-hydrate epimerase	SPAC15A10.05c	150	8e-39	COG0062	pfam03853	YjeF_N	YjeF-related protein N-terminus. YjeF-N domain is a novel version of the Rossmann fold with a set of catalytic residues and structural features that are different from the conventional dehydrogenases. YjeF-N domain is fused to Ribokinases in bacteria (YjeF), where they may be phosphatases, and to divergent Sm and the FDF domain in eukaryotes (Dcp3p and FLJ21128), where they may be involved in dec…	GO:0002040|sprouting angiogenesis;GO:0006869|lipid transport;GO:0010874|regulation of cholesterol efflux;GO:0016525|negative regulation of angiogenesis;GO:0031580|membrane raft distribution;GO:0046496|nicotinamide nucleotide metabolic process;	GO:0005576|extracellular region;GO:0005615|extracellular space;GO:0005739|mitochondrion;GO:0005759|mitochondrial matrix;GO:0005929|cilium;GO:0044297|cell body;GO:0070062|extracellular exosome;	GO:0000166|nucleotide binding;GO:0005515|protein binding;GO:0042802|identical protein binding;GO:0046872|metal ion binding;GO:0052856|NADHX epimerase activity;GO:0052857|NADPHX epimerase activity;	K17759	NAXE, nnrE; NAD(P)H-hydrate epimerase [EC:5.1.99.6]
ENSG00000272010	0.4124910262809259	0.49985312001014154	0.22594259836917244	0.0	0.0	0.3358846054250297	ENSG00000272010	lncRNA	chr8:65591850-65592472:-	.	.	.	.	gi|551864733|tpe|HG501291.1|	623	0.0	TPA: Homo sapiens long non-coding RNA OTTHUMT00000470579.1 (CTD-3025N20.3 gene), lincRNA	.	.	.	.	.	.	.	.	pfam04878	Baculo_p48	Baculovirus P48 protein.	.	.	.	.	.
ENSG00000283999	0.0	0.0	0.0	0.11169862676259527	0.0	0.0	ENSG00000283999	lncRNA	chr1:110473756-110488663:+	gi|426330727|ref|XP_004026358.1|	471	6e-59	PREDICTED: LOW QUALITY PROTEIN: chymosin-like [Gorilla gorilla gorilla]	gi|164692101|dbj|AK310315.1|	1183	0.0	Homo sapiens cDNA, FLJ17357	Q9N2D2	174	2e-48	Chymosin	.	.	.	.	pfam00026	Asp	Eukaryotic aspartyl protease. Aspartyl (acid) proteases include pepsins, cathepsins, and renins. Two-domain structure, probably arising from ancestral duplication. This family does not include the retroviral nor retrotransposon proteases (pfam00077), which are much smaller and appear to be homologous to a single domain of the eukaryotic asp proteases.	.	.	.	.	.
ENSG00000101928	9.18137698023189	8.385426157829404	7.1731039320162635	14.79689646036483	15.359351226396646	13.063751080799442	MOSPD1	protein_coding	chrX:134887632-134915257:-	gi|532104271|ref|XP_005337729.1|	1034	2e-132	PREDICTED: motile sperm domain-containing protein 1 [Ictidomys tridecemlineatus]	gi|807201095|ref|NM_019556.2|	2348	0.0	Homo sapiens motile sperm domain containing 1 (MOSPD1), transcript variant 1, mRNA	Q9UJG1	402	1e-133	Motile sperm domain-containing protein 1	.	.	.	.	pfam00635	Motile_Sperm	MSP (Major sperm protein) domain. Major sperm proteins are involved in sperm motility. These proteins oligomerise to form filaments. This family contains many other proteins.	GO:0000122|negative regulation of transcription by RNA polymerase II;GO:0030154|cell differentiation;GO:0045944|positive regulation of transcription by RNA polymerase II;	GO:0000139|Golgi membrane;GO:0005634|nucleus;GO:0005737|cytoplasm;GO:0005789|endoplasmic reticulum membrane;GO:0016021|integral component of membrane;GO:0048471|perinuclear region of cytoplasm;	GO:0005515|protein binding;	.	.
ENSG00000283992	0.11019807434520447	0.2136593439220022	0.0	0.0	0.0	0.0	SLURP2	protein_coding	chr8:142764338-142769828:-	gi|29294643|ref|NP_803253.1|	417	3e-49	ly-6/neurotoxin-like protein 1 isoform b precursor [Homo sapiens]	gi|29294642|ref|NM_177458.1|	583	0.0	Homo sapiens Ly6/neurotoxin 1 (LYNX1), transcript variant SLURP2, mRNA	P0DP57	165	1e-50	Secreted Ly-6/uPAR domain-containing protein 2	.	.	.	.	pfam00021	UPAR_LY6	u-PAR/Ly-6 domain. This extracellular disulphide bond rich domain is related to pfam00087.	GO:0095500|acetylcholine receptor signaling pathway;GO:0099601|regulation of neurotransmitter receptor activity;GO:2000272|negative regulation of signaling receptor activity;	GO:0005615|extracellular space;GO:0005886|plasma membrane;GO:0031225|anchored component of membrane;GO:0045202|synapse;	GO:0030548|acetylcholine receptor regulator activity;GO:0030550|acetylcholine receptor inhibitor activity;GO:0033130|acetylcholine receptor binding;	K23682	SLURP2; secreted Ly-6/uPAR-related protein 2
ENSG00000161896	0.1380139148082797	0.02229921187012662	0.10079644739276365	0.023715462108921944	0.11140917575841285	0.07492162877901665	IP6K3	protein_coding	chr6:33721662-33746905:-	gi|55769530|ref|NP_473452.2|	2152	0.0	inositol hexakisphosphate kinase 3 [Homo sapiens]	gi|218777828|ref|NM_054111.4|	2614	0.0	Homo sapiens inositol hexakisphosphate kinase 3 (IP6K3), transcript variant 1, mRNA	Q96PC2	833	0.0	Inositol hexakisphosphate kinase 3	.	.	.	.	pfam03770	IPK	Inositol polyphosphate kinase. ArgRIII has has been demonstrated to be an inositol polyphosphate kinase.	GO:0006468|protein phosphorylation;GO:0032958|inositol phosphate biosynthetic process;GO:0040011|locomotion;GO:0043647|inositol phosphate metabolic process;GO:0046488|phosphatidylinositol metabolic process;GO:0046854|phosphatidylinositol phosphorylation;	GO:0005634|nucleus;GO:0005737|cytoplasm;GO:0005829|cytosol;	GO:0000827|inositol-1,3,4,5,6-pentakisphosphate kinase activity;GO:0000828|inositol hexakisphosphate kinase activity;GO:0000829|inositol heptakisphosphate kinase activity;GO:0000831|inositol hexakisphosphate 6-kinase activity;GO:0000832|inositol hexakisphosphate 5-kinase activity;GO:0005515|protein binding;GO:0005524|ATP binding;GO:0016301|kinase activity;GO:0052723|inositol hexakisphosphate 1-ki…	K07756	IP6K, IHPK; inositol-hexakisphosphate 5-kinase [EC:2.7.4.21]
ENSG00000159904	0.07397291576655636	0.03585590026094625	0.12155633746458933	0.0	0.04478494932257442	0.08031322555355729	ZNF890P	transcribed_unprocessed_pseudogene	chr7:5121239-5144546:-	gi|194380006|dbj|BAG58355.1|	1032	7e-137	unnamed protein product [Homo sapiens]	gi|301069417|ref|NR_034163.1|	1352	0.0	Homo sapiens zinc finger protein 890, pseudogene (ZNF890P), non-coding RNA	.	.	.	.	.	.	.	.	pfam01352	KRAB	KRAB box. The KRAB domain (or Kruppel-associated box) is present in about a third of zinc finger proteins containing C2H2 fingers. The KRAB domain is found to be involved in protein-protein interactions. The KRAB domain is generally encoded by two exons. The regions coded by the two exons are known as KRAB-A and KRAB-B. The A box plays an important role in repression by binding to corepressors, w…	.	.	.	.	.
ENSG00000287280	0.0	0.0	0.0	0.04711044500015576	0.0	0.0	ENSG00000287280	lncRNA	chr15:26403480-26477840:-	.	.	.	.	gi|17530768|gb|AC009878.9|	787	0.0	Homo sapiens chromosome 15, clone RP11-345N11, complete sequence	.	.	.	.	.	.	.	.	pfam05287	PMG	PMG protein. This family consists of several mouse anagen-specific protein mKAP13 (PMG1 and PMG2). PMG1 and 2 contain characteristic repeats reminiscent of the keratin-associated proteins (KAPs). Both genes are expressed in growing hair follicles in skin as well as in sebaceous and eccrine sweat glands. Interestingly, expression is also detected in the mammary epithelium where it is limited to th…	.	.	.	.	.
ENSG00000287281	0.0	0.0	0.0	0.0	0.0	0.012984370140220493	ENSG00000287281	lncRNA	chr18:75455787-75468835:+	gi|694971845|ref|XP_009432468.1|	334	1e-31	PREDICTED: basic proline-rich protein-like isoform X2 [Pan troglodytes]	gi|19071658|gb|AC012101.7|	4267	0.0	Homo sapiens chromosome 18, clone RP11-396D4, complete sequence	Q8WTZ3	64.7	1e-09	Zinc finger protein ENSP00000375192	.	.	.	.	pfam13900	GVQW	Putative binding domain. This short domain is often found nested inside other longer domains. The function is not known, but the domain carries a highly conserved GVQW motif. The members are rich in proline and cysteine. This may be a binding domain.	.	.	.	.	.
ENSG00000287287	4.166750415927497	4.039386193650583	5.095465657339165	2.7973514310198064	3.4026429143680863	3.7874408901320082	ENSG00000287287	lncRNA	chr9:35491133-35491969:-	gi|119577137|gb|EAW56733.1|	310	1e-32	similar to zinc finger protein 569, isoform CRA_a [Homo sapiens]	gi|13872544|emb|AL133476.17|	539	0.0	Human DNA sequence from clone RP11-156G14 on chromosome 9p13.1-13.3, complete sequence	.	.	.	.	.	.	.	.	pfam13900	GVQW	Putative binding domain. This short domain is often found nested inside other longer domains. The function is not known, but the domain carries a highly conserved GVQW motif. The members are rich in proline and cysteine. This may be a binding domain.	.	.	.	.	.
ENSG00000287284	0.0	0.09854699169820197	0.0	0.0	0.0	0.0	ENSG00000287284	lncRNA	chr2:18939697-18946650:+	gi|119587778|gb|EAW67374.1|	127	3e-06	hCG1799448 [Homo sapiens]	gi|25189062|gb|AC130814.3|	713	0.0	Homo sapiens BAC clone RP11-599B8 from 2, complete sequence	.	.	.	.	.	.	.	.	pfam01986	DUF123	Domain of unknown function DUF123. This archaebacterial domain has no known function. It is attached to an endonuclease domain in the putative endonuclease MJ0613. The domain contains several conserved cysteines and histidines. This suggests that the domain may be a zinc binding nucleic acid interaction domain (Bateman A unpubl.).	.	.	.	.	.
ENSG00000011347	1.122934720512388	0.8494458383985904	1.1369831257711414	1.0524992426411917	0.885866697524472	1.1268205031750886	SYT7	protein_coding	chr11:61513714-61581148:-	gi|530397569|ref|XP_005274440.1|	3335	0.0	PREDICTED: synaptotagmin-7 isoform X2 [Homo sapiens]	gi|663429617|ref|NM_001300773.1|	5908	0.0	Homo sapiens synaptotagmin 7 (SYT7), transcript variant 3, mRNA	O43581	659	0.0	Synaptotagmin-7	YOR086c	64.3	4e-09	COG5038	pfam00168	C2	C2 domain.	GO:0001778|plasma membrane repair;GO:0006909|phagocytosis;GO:0014059|regulation of dopamine secretion;GO:0016192|vesicle-mediated transport;GO:0017156|calcium ion regulated exocytosis;GO:0017158|regulation of calcium ion-dependent exocytosis;GO:0036465|synaptic vesicle recycling;GO:0045956|positive regulation of calcium ion-dependent exocytosis;GO:0046850|regulation of bone remodeling;GO:0048791|…	GO:0005764|lysosome;GO:0005765|lysosomal membrane;GO:0005777|peroxisome;GO:0005778|peroxisomal membrane;GO:0005829|cytosol;GO:0005886|plasma membrane;GO:0008021|synaptic vesicle;GO:0030670|phagocytic vesicle membrane;GO:0030672|synaptic vesicle membrane;GO:0031045|dense core granule;GO:0032009|early phagosome;GO:0042995|cell projection;GO:0070062|extracellular exosome;GO:0070382|exocytic vesicle;…	GO:0000149|SNARE binding;GO:0001786|phosphatidylserine binding;GO:0005509|calcium ion binding;GO:0005515|protein binding;GO:0005516|calmodulin binding;GO:0005544|calcium-dependent phospholipid binding;GO:0005546|phosphatidylinositol-4,5-bisphosphate binding;GO:0019905|syntaxin binding;GO:0030276|clathrin binding;	K19907	SYT7; synaptotagmin-7
ENSG00000250071	0.0	0.0	0.06357824696657381	0.17950483921468563	0.2108169565672406	0.126019939283224	ENSG00000250071	processed_pseudogene	chr5:74798994-74800100:+	gi|676270067|gb|KFO25310.1|	1052	2e-151	Actin-related protein 2/3 complex subunit 1A [Fukomys damarensis]	gi|172088128|ref|NG_002354.4|	1107	0.0	Homo sapiens actin related protein 2/3 complex subunit 1A pseudogene (LOC260421) on chromosome 5	Q92747	406	2e-151	Actin-related protein 2/3 complex subunit 1A	.	.	.	.	pfam00400	WD40	WD domain, G-beta repeat.	.	.	.	.	.
ENSG00000200750	0.0	0.0	0.0	0.5967323033353062	0.7008239366965024	1.8851901727909324	Y_RNA	misc_RNA	chr18:21724119-21724229:+	.	.	.	.	gi|526253098|ref|NG_033272.2|	111	5e-50	Homo sapiens mindbomb E3 ubiquitin protein ligase 1 (MIB1), RefSeqGene (LRG_759) on chromosome 18	.	.	.	.	.	.	.	.	pfam04580	Pox_D3	Chordopoxvirinae D3 protein. Chordopoxvirinae D3 protein conserved region. Region occupies entire length of D3 protein.	.	.	.	.	.
ENSG00000163032	0.44073414536269373	0.32866331795917486	0.2785532429762423	0.12233799464156543	0.04105090077747323	0.1472338499066269	VSNL1	protein_coding	chr2:17539126-17657018:+	gi|697499026|ref|XP_009678838.1|	1044	1e-132	PREDICTED: visinin-like protein 1 isoform X2 [Struthio camelus australis]	gi|13874453|dbj|AB060821.1|	1987	0.0	Macaca fascicularis brain cDNA clone:QflA-12232, similar to human visinin-lik1 1(VSNL1), mRNA, NM_003385.2	P62762	397	1e-130	Visinin-like protein 1	SPAC18B11.04	231	4e-69	COG5126	pfam13499	EF-hand_7	EF-hand domain pair.	GO:0035774|positive regulation of insulin secretion involved in cellular response to glucose stimulus;GO:0045921|positive regulation of exocytosis;GO:0046676|negative regulation of insulin secretion;	GO:0005829|cytosol;GO:0016020|membrane;	GO:0005509|calcium ion binding;GO:0005515|protein binding;	K19936	VSNL1; visinin-like protein 1
ENSG00000215424	0.9807001929081006	0.8823706697559051	0.8707232170615239	0.6938955397957692	0.5976196933996814	0.6959197485110694	MCM3AP-AS1	lncRNA	chr21:46229196-46259390:+	gi|193787797|dbj|BAG53000.1|	709	2e-79	unnamed protein product [Homo sapiens]	gi|574289087|ref|NG_033881.1|	2886	0.0	Homo sapiens minichromosome maintenance complex component 3 associated protein (MCM3AP), RefSeqGene on chromosome 21	O60318	281	2e-76	Germinal-center associated nuclear protein	.	.	.	.	pfam13900	GVQW	Putative binding domain. This short domain is often found nested inside other longer domains. The function is not known, but the domain carries a highly conserved GVQW motif. The members are rich in proline and cysteine. This may be a binding domain.	.	.	.	.	.
ENSG00000215421	1.7286724010325987	1.9364039235017982	1.8244818480616176	2.9939905171690455	2.801513503796872	2.9068116889071667	ZNF407	protein_coding	chr18:74597870-75065671:+	gi|134133288|ref|NP_060227.2|	11659	0.0	zinc finger protein 407 isoform 1 [Homo sapiens]	gi|767998942|ref|XM_005266726.3|	8071	0.0	PREDICTED: Homo sapiens zinc finger protein 407 (ZNF407), transcript variant X1, mRNA	Q9C0G0	4496	0.0	Zinc finger protein 407	.	.	.	.	pfam13465	zf-H2C2_2	Zinc-finger double domain.	GO:0010468|regulation of gene expression;GO:0045944|positive regulation of transcription by RNA polymerase II;	GO:0005634|nucleus;	GO:0003677|DNA binding;GO:0008270|zinc ion binding;	.	.
ENSG00000090273	40.89784073852524	42.446902134861205	45.12497331804316	153.61561511650157	154.1079354787307	157.6523378734001	NUDC	protein_coding	chr1:26900238-26946871:+	gi|5729953|ref|NP_006591.1|	1417	0.0	nuclear migration protein nudC [Homo sapiens]	gi|378786667|ref|NM_006600.3|	1792	0.0	Homo sapiens nudC nuclear distribution protein (NUDC), mRNA	Q9Y266	550	0.0	Nuclear migration protein nudC	.	.	.	.	pfam13900	GVQW	Putative binding domain. This short domain is often found nested inside other longer domains. The function is not known, but the domain carries a highly conserved GVQW motif. The members are rich in proline and cysteine. This may be a binding domain.	GO:0006457|protein folding;GO:0007052|mitotic spindle organization;GO:0007080|mitotic metaphase plate congression;GO:0051301|cell division;	GO:0005654|nucleoplasm;GO:0005737|cytoplasm;GO:0005819|spindle;GO:0005829|cytosol;GO:0005874|microtubule;GO:0030496|midbody;GO:0072686|mitotic spindle;	GO:0005515|protein binding;GO:0045296|cadherin binding;GO:0051082|unfolded protein binding;	.	.
ENSG00000243738	0.2319331312030838	0.449687355619232	0.7622503905270456	0.23912377498274007	0.28083558474119774	0.0	RN7SL181P	misc_RNA	chr9:121203159-121203435:+	gi|594691438|ref|XP_007193055.1|	184	7e-15	PREDICTED: uncharacterized protein LOC103017900 [Balaenoptera acutorostrata scammoni]	gi|937346125|ref|NG_043777.1|	277	7e-142	Homo sapiens RNA, 7SL, cytoplasmic 181, pseudogene (RN7SL181P) on chromosome 9	.	.	.	.	.	.	.	.	pfam08450	SGL	SMP-30/Gluconolaconase/LRE-like region. This family describes a region that is found in proteins expressed by a variety of eukaryotic and prokaryotic species. These proteins include various enzymes, such as senescence marker protein 30 (SMP-30), gluconolactonase and luciferin-regenerating enzyme (LRE). SMP-30 is known to hydrolyse diisopropyl phosphorofluoridate in the liver, and has been noted a…	.	.	.	.	.
ENSG00000124557	0.0	0.06325155594441129	0.0	0.02242291322620819	0.026334277919198297	0.09445096329487407	BTN1A1	protein_coding	chr6:26500303-26510425:+	gi|767940572|ref|XP_005249397.2|	2719	0.0	PREDICTED: butyrophilin subfamily 1 member A1 isoform X1 [Homo sapiens]	gi|767940571|ref|XM_005249340.2|	2945	0.0	PREDICTED: Homo sapiens butyrophilin, subfamily 1, member A1 (BTN1A1), transcript variant X1, mRNA	Q13410	975	0.0	Butyrophilin subfamily 1 member A1	.	.	.	.	pfam00622	SPRY	SPRY domain. SPRY Domain is named from SPla and the RYanodine Receptor. Domain of unknown function. Distant homologues are domains in butyrophilin/marenostrin/pyrin homologues.	GO:0001817|regulation of cytokine production;GO:0050852|T cell receptor signaling pathway;	GO:0005615|extracellular space;GO:0005886|plasma membrane;GO:0005887|integral component of plasma membrane;GO:0009897|external side of plasma membrane;	GO:0005102|signaling receptor binding;GO:0005515|protein binding;GO:0038023|signaling receptor activity;	K06712	BTN, CD277; butyrophilin
ENSG00000242612	0.7202407773907422	0.4034190751332473	0.631220801721948	0.3630344506090727	0.3294605801062033	0.22590345618147445	DECR2	protein_coding	chr16:401858-412487:+	gi|967500617|ref|XP_014980643.1|	646	1e-74	PREDICTED: peroxisomal 2,4-dienoyl-CoA reductase isoform X1 [Macaca mulatta]	gi|21753381|dbj|AK094340.1|	2058	0.0	Homo sapiens cDNA FLJ37021 fis, clone BRACE2010753, moderately similar to Rattus norvegicus peroxisomal 2,4-dienoyl-CoA reductase (DCR-AKL) mRNA	Q5RBV3	218	3e-63	Peroxisomal 2,4-dienoyl-CoA reductase	.	.	.	.	pfam13561	adh_short_C2	Enoyl-(Acyl carrier protein) reductase.	GO:0006636|unsaturated fatty acid biosynthetic process;GO:0033540|fatty acid beta-oxidation using acyl-CoA oxidase;	GO:0005778|peroxisomal membrane;GO:0005829|cytosol;	GO:0005515|protein binding;GO:0008670|2,4-dienoyl-CoA reductase (NADPH) activity;GO:0019166|trans-2-enoyl-CoA reductase (NADPH) activity;	K13237	DECR2, SPS19; 2,4-dienoyl-CoA reductase [(3E)-enoyl-CoA-producing], peroxisomal [EC:1.3.1.124]
ENSG00000242613	0.0	0.0	0.0	0.0	0.25256966549776555	0.0	ENSG00000242613	processed_pseudogene	chr3:120388029-120389315:+	gi|558097547|ref|XP_006081484.1|	131	5e-08	PREDICTED: pancreatic progenitor cell differentiation and proliferation factor [Myotis lucifugus]	gi|15799490|gb|AC063952.15|	157	4e-75	Homo sapiens 3 BAC RP11-174O3 (Roswell Park Cancer Institute Human BAC Library) complete sequence	Q9H3Y8	47.8	6e-07	Pancreatic progenitor cell differentiation and proliferation factor	.	.	.	.	pfam15060	PPDFL	Differentiation and proliferation regulator. Pancreatic progenitor cell differentiation and proliferation factor-like protein (PPDFL) is alternatively named Exocrine differentiation and proliferation factor-like protein. PPDFL regulates exocrine cell fate. This protein is highly expressed in exocrine progenitor cells which eventually differentiate to form exocrine pancreatic cells.	.	.	.	.	.
ENSG00000174775	6.33220310570062	5.5247831337597315	10.954597227748232	7.7526186513398	8.30627466655485	8.507743247966962	HRAS	protein_coding	chr11:532242-537321:-	gi|795498492|ref|XP_011896345.1|	737	1e-121	PREDICTED: GTPase HRas isoform X1 [Cercocebus atys]	gi|187960074|ref|NG_007666.1|	988	0.0	Homo sapiens Harvey rat sarcoma viral oncogene homolog (HRAS), RefSeqGene on chromosome 11	P23175	288	3e-96	GTPase HRas	SPAC17H9.09c	186	2e-53	COG1100	pfam00071	Ras	Ras family. Includes sub-families Ras, Rab, Rac, Ral, Ran, Rap Ypt1 and more. Shares P-loop motif with GTP_EFTU, arf and myosin_head. See pfam00009 pfam00025, pfam00063. As regards Rab GTPases, these are important regulators of vesicle formation, motility and fusion. They share a fold in common with all Ras GTPases: this is a six-stranded beta-sheet surrounded by five alpha-helices.	GO:0000165|MAPK cascade;GO:0001889|liver development;GO:0001934|positive regulation of protein phosphorylation;GO:0006897|endocytosis;GO:0006935|chemotaxis;GO:0007165|signal transduction;GO:0007166|cell surface receptor signaling pathway;GO:0007265|Ras protein signal transduction;GO:0008284|positive regulation of cell proliferation;GO:0008285|negative regulation of cell proliferation;GO:0009887|a…	GO:0000139|Golgi membrane;GO:0005654|nucleoplasm;GO:0005737|cytoplasm;GO:0005789|endoplasmic reticulum membrane;GO:0005794|Golgi apparatus;GO:0005829|cytosol;GO:0005886|plasma membrane;GO:0048471|perinuclear region of cytoplasm;GO:0098978|glutamatergic synapse;	GO:0003924|GTPase activity;GO:0005515|protein binding;GO:0005525|GTP binding;GO:0008022|protein C-terminus binding;GO:0019003|GDP binding;GO:0044877|protein-containing complex binding;	K02833	HRAS; GTPase HRas
ENSG00000174776	0.04953390697243963	0.0	0.0	0.2553480557834194	0.31988262954844215	0.4481626599413036	WDR49	protein_coding	chr3:167478684-167653983:-	gi|694904994|ref|XP_009445062.1|	5455	0.0	PREDICTED: WD repeat-containing protein 49 isoform X1 [Pan troglodytes]	gi|694904993|ref|XM_009446787.1|	3433	0.0	PREDICTED: Pan troglodytes WD repeat domain 49 (WDR49), transcript variant X1, mRNA	.	.	.	.	.	.	.	.	pfam00400	WD40	WD domain, G-beta repeat.	.	.	.	K24747	WDR49; WD repeat-containing protein 49
ENSG00000233847	0.0	0.1526512224344697	0.0	0.0	0.0	0.0	ERCC8-AS1	lncRNA	chr5:60917490-60919573:+	gi|119575402|gb|EAW55007.1|	192	6e-17	hCG2045027 [Homo sapiens]	gi|767884550|ref|XR_953386.1|	408	0.0	PREDICTED: Homo sapiens uncharacterized LOC105378991 (LOC105378991), transcript variant X1, ncRNA	Q13216	75.9	2e-15	DNA excision repair protein ERCC-8	.	.	.	.	pfam02995	DUF229	Protein of unknown function (DUF229). Members of this family are uncharacterized. They are 500-1200 amino acids in length and share a long region conservation that probably corresponds to several domains. The Go annotation for the protein indicates that it is involved in nematode larval development and has a positive regulation on growth rate.	.	.	.	.	.
ENSG00000233846	0.13192089803542958	0.2557769969333209	0.5780790093798539	0.40803256059683163	0.9584163076794059	0.5729120032300985	SELENOTP1	processed_pseudogene	chr9:6278667-6279153:+	gi|315259101|ref|NP_001186748.1|	847	3e-113	selenoprotein T precursor [Oryctolagus cuniculus]	gi|315221155|ref|NG_027962.1|	487	0.0	Homo sapiens selenoprotein T pseudogene (LOC645969) on chromosome 9	P62341	329	2e-114	Thioredoxin reductase-like selenoprotein T	.	.	.	.	pfam10262	Rdx	Rdx family. This entry is an approximately 100 residue region of selenoprotein-T, conserved from plants to humans. The protein binds to UDP-glucose:glycoprotein glucosyltransferase (UGTR), the endoplasmic reticulum (ER)-resident protein, which is known to be involved in the quality control of protein folding. Selenium (Se) plays an essential role in cell survival and most of the effects of Se are…	.	.	.	.	.
ENSG00000233845	0.3824135556146084	0.6178739955680916	0.8378704689523477	0.26284637170721825	0.6173925156612046	0.27679379521136704	ENSG00000233845	lncRNA	chr2:47035279-47040524:-	.	.	.	.	gi|551845286|tpe|HG493951.1|	504	0.0	TPA: Homo sapiens long non-coding RNA OTTHUMT00000329711.1 (AC093732.1 gene), antisense	.	.	.	.	.	.	.	.	pfam00858	ASC	Amiloride-sensitive sodium channel.	.	.	.	.	.
ENSG00000233848	0.0	0.10143599145482678	0.11462723028012577	0.21575663084761887	0.38008855198686536	0.45441066054243967	ENSG00000233848	lncRNA	chr6:20756103-20800694:-	gi|119575832|gb|EAW55428.1|	156	2e-11	hCG2045047 [Homo sapiens]	gi|551858734|tpe|HG499032.1|	614	0.0	TPA: Homo sapiens long non-coding RNA OTTHUMT00000039985.1 (RP3-348I23.2 gene), antisense	.	.	.	.	.	.	.	.	pfam09930	DUF2162	Predicted transporter (DUF2162). Members of this family of bacterial proteins are thought to be membrane transporters, but their exact function has not, as yet, been elucidated.	.	.	.	.	.
ENSG00000164438	0.0	0.0	0.0	0.17271782443342634	0.10142302082569983	0.0	TLX3	protein_coding	chr5:171309248-171312139:+	gi|686720272|ref|XP_002816233.2|	1354	0.0	PREDICTED: T-cell leukemia homeobox protein 3 [Pongo abelii]	gi|952009233|ref|NM_021025.3|	1493	0.0	Homo sapiens T-cell leukemia homeobox 3 (TLX3), mRNA	O43711	487	3e-169	T-cell leukemia homeobox protein 3	.	.	.	.	pfam00046	Homeobox	Homeobox domain.	GO:0001764|neuron migration;GO:0002087|regulation of respiratory gaseous exchange by neurological system process;GO:0006357|regulation of transcription by RNA polymerase II;GO:0007417|central nervous system development;GO:0007585|respiratory gaseous exchange;GO:0045665|negative regulation of neuron differentiation;GO:0048513|animal organ development;GO:0048665|neuron fate specification;	GO:0000785|chromatin;GO:0005634|nucleus;GO:0005654|nucleoplasm;	GO:0000978|RNA polymerase II proximal promoter sequence-specific DNA binding;GO:0000981|DNA-binding transcription factor activity, RNA polymerase II-specific;GO:0005515|protein binding;GO:1990837|sequence-specific double-stranded DNA binding;	K15607	TLX3, HOX11L2; T-cell leukemia homeobox protein 3
ENSG00000135414	3.8834898246348413	4.062003759160701	3.4626775021855236	2.5588770739546027	2.625163358831223	3.0354539187160894	GDF11	protein_coding	chr12:55743122-55757264:+	gi|291389390|ref|XP_002711212.1|	1868	0.0	PREDICTED: growth/differentiation factor 11 [Oryctolagus cuniculus]	gi|14578058|gb|AC073487.34|	7764	0.0	Homo sapiens 12 BAC RP11-762I7 (Roswell Park Cancer Institute Human BAC Library) complete sequence	O95390	716	0.0	Growth/differentiation factor 11	.	.	.	.	pfam00688	TGFb_propeptide	TGF-beta propeptide. This propeptide is known as latency associated peptide (LAP) in TGF-beta. LAP is a homodimer which is disulfide linked to TGF-beta binding protein.	GO:0001501|skeletal system development;GO:0007399|nervous system development;GO:0007498|mesoderm development;GO:0010862|positive regulation of pathway-restricted SMAD protein phosphorylation;GO:0060395|SMAD protein signal transduction;	GO:0005615|extracellular space;GO:0005654|nucleoplasm;GO:0032991|protein-containing complex;GO:0043231|intracellular membrane-bounded organelle;	GO:0005125|cytokine activity;GO:0005515|protein binding;GO:0008083|growth factor activity;	K22679	GDF11; growth differentiation factor 11
ENSG00000164434	0.0	0.0	0.028299605706472542	0.053266815979267385	0.0	0.028046657174613788	FABP7	protein_coding	chr6:122779716-122784074:+	gi|975830154|ref|NP_001305968.1|	687	1e-82	fatty acid-binding protein, brain isoform 2 [Homo sapiens]	gi|975830153|ref|NM_001319039.1|	2086	0.0	Homo sapiens fatty acid binding protein 7 (FABP7), transcript variant 2, mRNA	O15540	239	2e-73	Fatty acid-binding protein, brain	.	.	.	.	pfam00061	Lipocalin	Lipocalin / cytosolic fatty-acid binding protein family. Lipocalins are transporters for small hydrophobic molecules, such as lipids, steroid hormones, bilins, and retinoids. The family also encompasses the enzyme prostaglandin D synthase (EC:5.3.99.2). Alignment subsumes both the lipocalin and fatty acid binding protein signatures from PROSITE. This is supported on structural and functional grou…	GO:0007399|nervous system development;GO:0008285|negative regulation of cell proliferation;GO:0050673|epithelial cell proliferation;	GO:0005634|nucleus;GO:0005829|cytosol;	GO:0005515|protein binding;GO:0008289|lipid binding;	K08756	FABP7; fatty acid-binding protein 7, brain
ENSG00000213328	0.0713838637147269	0.0	0.0	0.0	0.0	0.15500452531836553	ENSG00000213328	processed_pseudogene	chr5:178909710-178910609:-	gi|119574212|gb|EAW53827.1|	1184	2e-161	hCG2040157, partial [Homo sapiens]	gi|974987480|ref|NG_024646.2|	900	0.0	Homo sapiens defective in cullin neddylation 1 domain containing 3 pseudogene (LOC100422593) on chromosome 5	Q5R9G1	399	1e-137	DCN1-like protein 3	.	.	.	.	pfam03556	Cullin_binding	Cullin binding. This domain binds to cullins and to Rbx-1, components of an E3 ubiquitin ligase complex for neddylation. Neddylation is the process by which the C-terminal glycine of the ubiquitin-like protein Nedd8 is covalently linked to lysine residues in a protein through an isopeptide bond. The structure of this domain is composed entirely of alpha helices.	.	.	.	.	.
ENSG00000222268	0.5736203334219125	0.0	0.0	0.0	0.0	0.0	RNA5SP425	rRNA_pseudogene	chr16:47505432-47505543:+	.	.	.	.	gi|523580454|ref|NG_033624.1|	112	1e-50	Homo sapiens RNA, 5S ribosomal pseudogene 425 (RNA5SP425) on chromosome 16	.	.	.	.	.	.	.	.	pfam01187	MIF	Macrophage migration inhibitory factor (MIF).	.	.	.	.	.
ENSG00000131269	4.994475028362603	5.166919452871424	4.762928102031132	4.951743391826588	4.350752627142716	3.250933836375116	ABCB7	protein_coding	chrX:75051048-75156732:-	gi|42490749|ref|NP_004290.2|	3908	0.0	ATP-binding cassette sub-family B member 7, mitochondrial isoform 1 [Homo sapiens]	gi|426396461|ref|XM_004064412.1|	2646	0.0	PREDICTED: Gorilla gorilla gorilla ATP-binding cassette, sub-family B (MDR/TAP), member 7, transcript variant 1 (ABCB7), mRNA	O75027	1501	0.0	ATP-binding cassette sub-family B member 7, mitochondrial	YMR301c	570	0.0	COG5265	pfam00005	ABC_tran	ABC transporter. ABC transporters for a large family of proteins responsible for translocation of a variety of compounds across biological membranes. ABC transporters are the largest family of proteins in many completely sequenced bacteria. ABC transporters are composed of two copies of this domain and two copies of a transmembrane domain pfam00664. These four domains may belong to a single polyp…	GO:0006879|cellular iron ion homeostasis;GO:0015886|heme transport;GO:0016226|iron-sulfur cluster assembly;GO:0034755|iron ion transmembrane transport;GO:0055072|iron ion homeostasis;GO:0055085|transmembrane transport;GO:0070455|positive regulation of heme biosynthetic process;GO:1903331|positive regulation of iron-sulfur cluster assembly;GO:1903427|negative regulation of reactive oxygen species …	GO:0005739|mitochondrion;GO:0005743|mitochondrial inner membrane;GO:0016021|integral component of membrane;	GO:0005515|protein binding;GO:0005524|ATP binding;GO:0015232|heme transporter activity;GO:0042626|ATPase activity, coupled to transmembrane movement of substances;GO:0042803|protein homodimerization activity;	K05662	ABCB7, ATM; ATP-binding cassette, subfamily B (MDR/TAP), member 7
ENSG00000213326	1.4252409649527382	1.806806960418911	1.201042993037495	1.582460749800454	1.0619994126049388	1.190307788280964	RPS7P11	processed_pseudogene	chr17:46721582-46722167:-	gi|470614219|ref|XP_004316622.1|	853	1e-113	PREDICTED: 40S ribosomal protein S7 [Tursiops truncatus]	gi|526479865|gb|AC243906.3|	586	0.0	Homo sapiens BAC clone RP11-84A7 from chromosome 17, complete sequence	P62083	331	2e-114	40S ribosomal protein S7	.	.	.	.	pfam01251	Ribosomal_S7e	Ribosomal protein S7e.	.	.	.	.	.
ENSG00000197841	2.635028355763857	2.5743632264754677	2.830520601146393	1.1416576527902413	1.427707876146003	1.302423916056806	ZNF181	protein_coding	chr19:34734155-34745378:+	gi|224586802|ref|NP_001025168.2|	3058	0.0	zinc finger protein 181 isoform 1 [Homo sapiens]	gi|21206235|gb|AC020910.7|	4772	0.0	Homo sapiens chromosome 19 clone CTD-2553L13, complete sequence	Q2M3W8	1182	0.0	Zinc finger protein 181	.	.	.	.	pfam01352	KRAB	KRAB box. The KRAB domain (or Kruppel-associated box) is present in about a third of zinc finger proteins containing C2H2 fingers. The KRAB domain is found to be involved in protein-protein interactions. The KRAB domain is generally encoded by two exons. The regions coded by the two exons are known as KRAB-A and KRAB-B. The A box plays an important role in repression by binding to corepressors, w…	GO:0006357|regulation of transcription by RNA polymerase II;	GO:0005634|nucleus;	GO:0000978|RNA polymerase II proximal promoter sequence-specific DNA binding;GO:0000981|DNA-binding transcription factor activity, RNA polymerase II-specific;GO:0046872|metal ion binding;	K09228	KRAB; KRAB domain-containing zinc finger protein
ENSG00000136859	0.3544578060317473	0.39516664036553484	0.46597154907805055	0.054817064002939855	0.042919424536999595	0.057725823222011995	ANGPTL2	protein_coding	chr9:127087348-127122635:-	gi|674037974|ref|XP_008823170.1|	2240	0.0	PREDICTED: angiopoietin-related protein 2 isoform X1 [Nannospalax galili]	gi|34577067|ref|NM_012098.2|	3442	0.0	Homo sapiens angiopoietin like 2 (ANGPTL2), mRNA	Q9UKU9	858	0.0	Angiopoietin-related protein 2	.	.	.	.	pfam00147	Fibrinogen_C	Fibrinogen beta and gamma chains, C-terminal globular domain.	GO:0007275|multicellular organism development;	GO:0005615|extracellular space;GO:0062023|collagen-containing extracellular matrix;GO:0070062|extracellular exosome;	GO:0005102|signaling receptor binding;GO:0005515|protein binding;	K25359	ANGPTL2; angiopoietin-related protein 2
ENSG00000136856	3.7127605287471246	3.3614358797586283	3.619395651014113	2.596879326174574	3.010260045810435	3.7823787555410737	SLC2A8	protein_coding	chr9:127397138-127408424:+	gi|21361449|ref|NP_055395.2|	1890	0.0	solute carrier family 2, facilitated glucose transporter member 8 isoform 1 [Homo sapiens]	gi|413081350|ref|NM_014580.4|	2145	0.0	Homo sapiens solute carrier family 2 member 8 (SLC2A8), transcript variant 1, mRNA	Q9NY64	732	0.0	Solute carrier family 2, facilitated glucose transporter member 8	.	.	.	.	pfam00083	Sugar_tr	Sugar (and other) transporter.	GO:0001666|response to hypoxia;GO:0005975|carbohydrate metabolic process;GO:0007141|male meiosis I;GO:0008286|insulin receptor signaling pathway;GO:0008645|hexose transmembrane transport;GO:0015755|fructose transmembrane transport;GO:0070837|dehydroascorbic acid transport;GO:1904659|glucose transmembrane transport;	GO:0005765|lysosomal membrane;GO:0005886|plasma membrane;GO:0005887|integral component of plasma membrane;GO:0008021|synaptic vesicle;GO:0030669|clathrin-coated endocytic vesicle membrane;	GO:0005353|fructose transmembrane transporter activity;GO:0005355|glucose transmembrane transporter activity;GO:0005536|glucose binding;GO:0033300|dehydroascorbic acid transmembrane transporter activity;GO:0055056|D-glucose transmembrane transporter activity;	K08145	SLC2A8, GLUT8; MFS transporter, SP family, solute carrier family 2 (facilitated glucose transporter), member 8
ENSG00000136854	4.977342495603686	5.157973555650708	5.3097959276287705	4.041621085455764	4.630245942950914	4.427517591109116	STXBP1	protein_coding	chr9:127579370-127696027:+	gi|537149756|gb|ERE71209.1|	2684	0.0	syntaxin-binding protein 1 [Cricetulus griseus]	gi|226371639|ref|NM_001032221.3|	3475	0.0	Homo sapiens syntaxin binding protein 1 (STXBP1), transcript variant 2, mRNA	P61765	1033	0.0	Syntaxin-binding protein 1	SPCC584.05	230	6e-62	COG5158	pfam00995	Sec1	Sec1 family.	GO:0002576|platelet degranulation;GO:0003006|developmental process involved in reproduction;GO:0006886|intracellular protein transport;GO:0006904|vesicle docking involved in exocytosis;GO:0007269|neurotransmitter secretion;GO:0007274|neuromuscular synaptic transmission;GO:0007412|axon target recognition;GO:0010807|regulation of synaptic vesicle priming;GO:0016082|synaptic vesicle priming;GO:00161…	GO:0005654|nucleoplasm;GO:0005737|cytoplasm;GO:0005739|mitochondrion;GO:0005829|cytosol;GO:0005856|cytoskeleton;GO:0005886|plasma membrane;GO:0030141|secretory granule;GO:0030424|axon;GO:0031091|platelet alpha granule;GO:0032991|protein-containing complex;GO:0045335|phagocytic vesicle;GO:0048471|perinuclear region of cytoplasm;GO:0048787|presynaptic active zone membrane;GO:0070062|extracellular e…	GO:0000149|SNARE binding;GO:0003723|RNA binding;GO:0005515|protein binding;GO:0017075|syntaxin-1 binding;GO:0019901|protein kinase binding;GO:0019904|protein domain specific binding;GO:0019905|syntaxin binding;GO:0042802|identical protein binding;GO:0043274|phospholipase binding;GO:0047485|protein N-terminus binding;	K15292	STXBP1, MUNC18-1; syntaxin-binding protein 1
ENSG00000139880	3.3939713217620953	3.2569938515580774	3.3800964489219583	3.6052311303961244	3.7982488330085524	3.1823901342711385	CDH24	protein_coding	chr14:23047062-23057538:-	gi|635141870|ref|XP_007989023.1|	3605	0.0	PREDICTED: cadherin-24 isoform X4 [Chlorocebus sabaeus]	gi|194306636|ref|NM_022478.3|	3552	0.0	Homo sapiens cadherin 24 (CDH24), transcript variant 1, mRNA	Q86UP0	1373	0.0	Cadherin-24	.	.	.	.	pfam01049	Cadherin_C	Cadherin cytoplasmic region. Cadherins are vital in cell-cell adhesion during tissue differentiation. Cadherins are linked to the cytoskeleton by catenins. Catenins bind to the cytoplasmic tail of the cadherin. Cadherins cluster to form foci of homophilic binding units. A key determinant to the strength of the binding that it is mediated by cadherins is the juxtamembrane region of the cadherin. T…	GO:0000902|cell morphogenesis;GO:0007043|cell-cell junction assembly;GO:0007156|homophilic cell adhesion via plasma membrane adhesion molecules;GO:0007275|multicellular organism development;GO:0016339|calcium-dependent cell-cell adhesion via plasma membrane cell adhesion molecules;GO:0034332|adherens junction organization;GO:0098609|cell-cell adhesion;GO:0098742|cell-cell adhesion via plasma-memb…	GO:0005886|plasma membrane;GO:0005911|cell-cell junction;GO:0005912|adherens junction;GO:0016021|integral component of membrane;GO:0016342|catenin complex;	GO:0005509|calcium ion binding;GO:0045296|cadherin binding;	K06814	CDH24; cadherin-like 24
ENSG00000163803	0.5824883450858802	0.5574440083693247	0.3926878682803518	0.9239188981083668	1.1845496761018066	1.3215833932467875	PLB1	protein_coding	chr2:28457145-28644142:+	gi|283436112|ref|NP_694566.4|	7721	0.0	phospholipase B1, membrane-associated isoform 1 precursor [Homo sapiens]	gi|283436111|ref|NM_153021.4|	5148	0.0	Homo sapiens phospholipase B1 (PLB1), transcript variant 1, mRNA	Q6P1J6	2978	0.0	Phospholipase B1, membrane-associated	.	.	.	.	pfam00657	Lipase_GDSL	GDSL-like Lipase/Acylhydrolase.	GO:0001523|retinoid metabolic process;GO:0006644|phospholipid metabolic process;GO:0036151|phosphatidylcholine acyl-chain remodeling;GO:0042572|retinol metabolic process;GO:2000344|positive regulation of acrosome reaction;	GO:0005886|plasma membrane;GO:0016021|integral component of membrane;GO:0016324|apical plasma membrane;GO:0031526|brush border membrane;	GO:0004620|phospholipase activity;GO:0004622|lysophospholipase activity;GO:0004623|phospholipase A2 activity;GO:0004806|triglyceride lipase activity;GO:0050253|retinyl-palmitate esterase activity;GO:0102545|phosphatidyl phospholipase B activity;	K14621	PLB1, PLB; phospholipase B1, membrane-associated [EC:3.1.1.4 3.1.1.5]
ENSG00000240750	0.0	0.0	0.0	0.22302116387279125	0.5238481951064766	0.0	RN7SL559P	misc_RNA	chr1:28031884-28032180:-	gi|743741691|ref|XP_010965357.1|	248	2e-26	PREDICTED: uncharacterized protein LOC105078493 [Camelus bactrianus]	gi|953266996|ref|NG_045820.1|	297	6e-153	Homo sapiens RNA, 7SL, cytoplasmic 559, pseudogene (RN7SL559P) on chromosome 1	.	.	.	.	.	.	.	.	pfam13900	GVQW	Putative binding domain. This short domain is often found nested inside other longer domains. The function is not known, but the domain carries a highly conserved GVQW motif. The members are rich in proline and cysteine. This may be a binding domain.	.	.	.	.	.
ENSG00000163807	1.9337691608303125	0.8716572103121637	1.7406373469263114	1.701648059779399	1.8791647965178842	1.6715882954674197	KIAA1143	protein_coding	chr3:44737661-44761619:-	gi|16877034|gb|AAH16790.1|	610	6e-69	KIAA1143 [Homo sapiens]	gi|197313689|ref|NM_020696.3|	5079	0.0	Homo sapiens KIAA1143 (KIAA1143), transcript variant 1, mRNA	.	.	.	.	.	.	.	.	pfam15377	DUF4604	Domain of unknown function (DUF4604). This protein family is a domain of unknown function, which is found in eukaryotes. Proteins in this family are typically between 141 and 174 amino acids in length and contain a conserved LSF sequence motif.	.	.	GO:0005515|protein binding;	.	.
ENSG00000163806	0.49802695614925735	0.6616201130837653	0.54559007280618	2.1869904829386115	2.121788232117318	2.0827481438126636	SPDYA	protein_coding	chr2:28782517-28850611:+	gi|56961678|ref|NP_001008779.1|	1467	0.0	speedy protein A isoform 2 [Homo sapiens]	gi|21752061|dbj|AK093247.1|	1795	0.0	Homo sapiens cDNA FLJ35928 fis, clone TESTI2010806, highly similar to SERINE/THREONINE PROTEIN PHOSPHATASE PP1-BETA CATALYTIC SUBUNIT (EC 3.1.3.16)	Q5MJ70	564	0.0	Speedy protein A	.	.	.	.	pfam11357	Spy1	Cell cycle regulatory protein. Speedy (Spy1) is a cell cycle regulatory protein which activates CDK2, the major kinase that allows progression through G1/S phase and further replication events. Spy1 expression overcomes a p27-induced cell cycle arrest to allow for DNA synthesis, so cell cycle progression occurs due to an interaction between Spy1 and p27. Spy1 is also known as Ringo protein A.	GO:0000082|G1/S transition of mitotic cell cycle;GO:0006974|cellular response to DNA damage stimulus;GO:0007140|male meiotic nuclear division;GO:0008284|positive regulation of cell proliferation;GO:0032147|activation of protein kinase activity;GO:0045737|positive regulation of cyclin-dependent protein serine/threonine kinase activity;GO:0045860|positive regulation of protein kinase activity;	GO:0005634|nucleus;GO:0005654|nucleoplasm;	GO:0005515|protein binding;GO:0019901|protein kinase binding;GO:0030295|protein kinase activator activity;	K08694	SPDY, RINGO; speedy
ENSG00000279861	0.06827362098114156	0.3309335746719641	0.22438188966630354	0.28156125683408717	0.20667230864323	0.18531359296829036	ENSG00000279861	TEC	chr19:47487638-47489519:-	gi|90084499|dbj|BAE91091.1|	282	2e-26	unnamed protein product [Macaca fascicularis]	gi|22024556|gb|AC073548.5|	1882	0.0	Homo sapiens chromosome 19 clone RP11-43N16, complete sequence	Q6UX73	88.6	2e-17	UPF0764 protein C16orf89	.	.	.	.	pfam13900	GVQW	Putative binding domain. This short domain is often found nested inside other longer domains. The function is not known, but the domain carries a highly conserved GVQW motif. The members are rich in proline and cysteine. This may be a binding domain.	.	.	.	.	.
ENSG00000163808	5.401437595229098	5.743455272266501	5.570783545891846	9.77065812101886	8.867725259976082	8.492815641141652	KIF15	protein_coding	chr3:44761721-44873376:+	gi|9910266|ref|NP_064627.1|	6861	0.0	kinesin-like protein KIF15 [Homo sapiens]	gi|193211423|ref|NM_020242.2|	4626	0.0	Homo sapiens kinesin family member 15 (KIF15), mRNA	Q9NS87	2647	0.0	Kinesin-like protein KIF15	SPAC1834.07	231	2e-63	COG5059	pfam00225	Kinesin	Kinesin motor domain.	GO:0000278|mitotic cell cycle;GO:0007018|microtubule-based movement;GO:1901673|regulation of mitotic spindle assembly;	GO:0005813|centrosome;GO:0005819|spindle;GO:0005829|cytosol;GO:0005871|kinesin complex;GO:0005873|plus-end kinesin complex;GO:0005874|microtubule;GO:0016020|membrane;	GO:0003774|motor activity;GO:0003777|microtubule motor activity;GO:0005515|protein binding;GO:0005524|ATP binding;GO:0008017|microtubule binding;GO:0016887|ATPase activity;	K10400	KIF15; kinesin family member 15
ENSG00000003402	5.490260330815042	5.300275355442562	5.084698513839738	4.549596026283114	4.464210129257182	4.3814171176337675	CFLAR	protein_coding	chr2:201116154-201176687:+	gi|187608571|ref|NP_003870.4|	2553	0.0	CASP8 and FADD-like apoptosis regulator isoform 1 [Homo sapiens]	gi|5931446|gb|AC007283.3|	12855	0.0	Homo sapiens BAC clone RP11-536I18 from 2, complete sequence	O15519	988	0.0	CASP8 and FADD-like apoptosis regulator	.	.	.	.	pfam00656	Peptidase_C14	Caspase domain.	GO:0006508|proteolysis;GO:0006915|apoptotic process;GO:0006919|activation of cysteine-type endopeptidase activity involved in apoptotic process;GO:0007519|skeletal muscle tissue development;GO:0010667|negative regulation of cardiac muscle cell apoptotic process;GO:0010976|positive regulation of neuron projection development;GO:0014732|skeletal muscle atrophy;GO:0014842|regulation of skeletal musc…	GO:0005737|cytoplasm;GO:0005829|cytosol;GO:0031264|death-inducing signaling complex;GO:0031265|CD95 death-inducing signaling complex;GO:0045121|membrane raft;GO:0097342|ripoptosome;	GO:0002020|protease binding;GO:0005123|death receptor binding;GO:0005515|protein binding;GO:0008047|enzyme activator activity;GO:0044877|protein-containing complex binding;GO:0097153|cysteine-type endopeptidase activity involved in apoptotic process;GO:0097199|cysteine-type endopeptidase activity involved in apoptotic signaling pathway;GO:0097200|cysteine-type endopeptidase activity involved in e…	K04724	CFLAR, FLIP; CASP8 and FADD-like apoptosis regulator
ENSG00000003400	0.9660974036579579	0.977644394095551	0.8912527979991733	0.6203465614807477	0.5541140583773692	0.7084694370507012	CASP10	protein_coding	chr2:201182898-201229406:+	gi|47078272|ref|NP_116759.2|	1373	0.0	caspase-10 isoform 1 preproprotein [Homo sapiens]	gi|330864677|ref|NM_032976.3|	5814	0.0	Homo sapiens caspase 10 (CASP10), transcript variant 4, mRNA	Q92851	486	0.0	Caspase-10	.	.	.	.	pfam00656	Peptidase_C14	Caspase domain.	GO:0006508|proteolysis;GO:0006915|apoptotic process;GO:0006919|activation of cysteine-type endopeptidase activity involved in apoptotic process;GO:0042981|regulation of apoptotic process;GO:0043123|positive regulation of I-kappaB kinase/NF-kappaB signaling;GO:0097190|apoptotic signaling pathway;GO:0097194|execution phase of apoptosis;	GO:0005737|cytoplasm;GO:0005829|cytosol;GO:0031265|CD95 death-inducing signaling complex;GO:0097342|ripoptosome;	GO:0004197|cysteine-type endopeptidase activity;GO:0005515|protein binding;GO:0031625|ubiquitin protein ligase binding;GO:0035877|death effector domain binding;GO:0097153|cysteine-type endopeptidase activity involved in apoptotic process;GO:0097199|cysteine-type endopeptidase activity involved in apoptotic signaling pathway;GO:0097200|cysteine-type endopeptidase activity involved in execution pha…	K04400	CASP10; caspase 10 [EC:3.4.22.63]
ENSG00000213492	0.11589683224880494	0.14980564943659325	0.16928711820083517	0.3186399791712279	0.14033335593501822	0.12583049259157755	NT5C3AP1	transcribed_processed_pseudogene	chr4:117574512-117576174:-	gi|441650586|ref|XP_004091021.1|	873	2e-174	PREDICTED: cytosolic 5'-nucleotidase 3A isoform X1 [Nomascus leucogenys]	gi|381140063|ref|NG_000948.5|	1663	0.0	Homo sapiens 5'-nucleotidase, cytosolic IIIA pseudogene 1 (NT5C3AP1) on chromosome 4	Q9H0P0	300	7e-162	Cytosolic 5'-nucleotidase 3A	.	.	.	.	pfam05822	UMPH-1	Pyrimidine 5'-nucleotidase (UMPH-1). This family consists of several eukaryotic pyrimidine 5'-nucleotidase proteins. P5'N-1, also known as uridine monophosphate hydrolase-1 (UMPH-1), is a member of a large functional group of enzymes, characterized by the ability to dephosphorylate nucleic acids. P5'N-1 catalyses the dephosphorylation of pyrimidine nucleoside monophosphates to the corresponding n…	.	.	.	.	.
ENSG00000270547	0.0	0.020602612885631373	0.0	0.0	0.0	0.0	LINC01235	lncRNA	chr9:13406380-13488125:-	gi|114623863|ref|XP_001143083.1|	729	1e-87	PREDICTED: uncharacterized protein LOC740860 [Pan troglodytes]	gi|551865596|tpe|HG501897.1|	2328	0.0	TPA: Homo sapiens long non-coding RNA OTTHUMT00000469529.1 (RP11-536O18.2 gene), lincRNA	Q6B4Z3	77.8	3e-13	Histone demethylase UTY	.	.	.	.	pfam13900	GVQW	Putative binding domain. This short domain is often found nested inside other longer domains. The function is not known, but the domain carries a highly conserved GVQW motif. The members are rich in proline and cysteine. This may be a binding domain.	.	.	.	.	.
ENSG00000075856	8.193674863471205	7.339731423063674	7.188329596144799	13.252661058543227	13.272524346762504	13.343947252921229	SART3	protein_coding	chr12:108522214-108561400:-	gi|7661952|ref|NP_055521.1|	4611	0.0	squamous cell carcinoma antigen recognized by T-cells 3 [Homo sapiens]	gi|119393885|ref|NM_014706.3|	4154	0.0	Homo sapiens squamous cell carcinoma antigen recognized by T-cells 3 (SART3), mRNA	Q15020	1780	0.0	Squamous cell carcinoma antigen recognized by T-cells 3	.	.	.	.	pfam00076	RRM_1	RNA recognition motif. (a.k.a. RRM, RBD, or RNP domain). The RRM motif is probably diagnostic of an RNA binding protein. RRMs are found in a variety of RNA binding proteins, including various hnRNP proteins, proteins implicated in regulation of alternative splicing, and protein components of snRNPs. The motif also appears in a few single stranded DNA binding proteins. The RRM structure consists o…	GO:0000244|spliceosomal tri-snRNP complex assembly;GO:0000387|spliceosomal snRNP assembly;GO:0000398|mRNA splicing, via spliceosome;GO:0000902|cell morphogenesis;GO:0006334|nucleosome assembly;GO:0010468|regulation of gene expression;GO:0048872|homeostasis of number of cells;GO:0071425|hematopoietic stem cell proliferation;GO:1903586|positive regulation of histone deubiquitination;	GO:0005634|nucleus;GO:0005654|nucleoplasm;GO:0005737|cytoplasm;GO:0015030|Cajal body;GO:0016607|nuclear speck;GO:0061574|ASAP complex;	GO:0003723|RNA binding;GO:0005515|protein binding;GO:0017070|U6 snRNA binding;GO:0030621|U4 snRNA binding;GO:0030624|U6atac snRNA binding;GO:0042393|histone binding;GO:1990381|ubiquitin-specific protease binding;	K22611	SART3, TIP110; squamous cell carcinoma antigen recognized by T-cells 3
ENSG00000173208	0.0	0.0	0.011189367152940735	0.021061140117716693	0.012367481235820632	0.01108935395759372	ABCD2	protein_coding	chr12:39550033-39619803:-	gi|9945308|ref|NP_005155.1|	3904	0.0	ATP-binding cassette sub-family D member 2 [Homo sapiens]	gi|767973469|ref|XM_011538027.1|	5970	0.0	PREDICTED: Homo sapiens ATP-binding cassette, sub-family D (ALD), member 2 (ABCD2), transcript variant X1, mRNA	Q9UBJ2	1508	0.0	ATP-binding cassette sub-family D member 2	YPL147w	390	3e-114	COG4178	pfam06472	ABC_membrane_2	ABC transporter transmembrane region 2. This domain covers the transmembrane of a small family of ABC transporters and shares sequence similarity with pfam00664. Mutations in this domain in human ABCD3 (PMP70) are believed responsible for Zellweger Syndrome-2; mutations in human ABCD1 (ALD) are responsible for recessive X-linked adrenoleukodystrophy. A Saccharomyces cerevisiae homolog is involved…	GO:0000038|very long-chain fatty acid metabolic process;GO:0006635|fatty acid beta-oxidation;GO:0007031|peroxisome organization;GO:0015910|peroxisomal long-chain fatty acid import;GO:0032000|positive regulation of fatty acid beta-oxidation;GO:0042760|very long-chain fatty acid catabolic process;GO:0043217|myelin maintenance;GO:1900016|negative regulation of cytokine production involved in inflamm…	GO:0005777|peroxisome;GO:0005778|peroxisomal membrane;GO:0005829|cytosol;GO:0016021|integral component of membrane;	GO:0005324|long-chain fatty acid transporter activity;GO:0005515|protein binding;GO:0005524|ATP binding;GO:0016887|ATPase activity;GO:0042626|ATPase activity, coupled to transmembrane movement of substances;GO:0042803|protein homodimerization activity;GO:0046982|protein heterodimerization activity;GO:0047617|acyl-CoA hydrolase activity;	K05676	ABCD2, ALDL1; ATP-binding cassette, subfamily D (ALD), member 2
ENSG00000138688	7.4281479519090805	7.395799612601793	6.748638988202938	3.5267019040904017	3.108314371051633	3.601402035349774	KIAA1109	protein_coding	chr4:122152331-122362758:+	gi|767932824|ref|XP_011530621.1|	25083	0.0	PREDICTED: uncharacterized protein KIAA1109 isoform X2 [Homo sapiens]	gi|767932823|ref|XM_011532319.1|	16160	0.0	PREDICTED: Homo sapiens KIAA1109 (KIAA1109), transcript variant X1, mRNA	Q2LD37	6759	0.0	Uncharacterized protein KIAA1109	.	.	.	.	pfam10479	FSA_C	Fragile site-associated protein C-terminus. This is the conserved C-terminal half of the protein KIAA1109 which is the fragile site-associated protein FSA. Genome-wide-association studies showed this protein to linked to the susceptibility to coeliac disease. The protein may also be associated with polycystic kidney disease.	GO:0001558|regulation of cell growth;GO:0006909|phagocytosis;GO:0016197|endosomal transport;GO:0030856|regulation of epithelial cell differentiation;GO:0032456|endocytic recycling;GO:0048488|synaptic vesicle endocytosis;	GO:0005634|nucleus;GO:0016020|membrane;GO:0016021|integral component of membrane;GO:0098793|presynapse;	GO:0005515|protein binding;	K24964	KIAA1109; transmembrane protein KIAA1109
ENSG00000252747	0.0	0.0	0.0	0.0	0.0	0.8942568768367243	RNA5SP364	rRNA_pseudogene	chr12:88051701-88051778:+	.	.	.	.	gi|523580259|ref|NG_033517.1|	78	6e-32	Homo sapiens RNA, 5S ribosomal pseudogene 364 (RNA5SP364) on chromosome 12	.	.	.	.	.	.	.	.	pfam02777	Sod_Fe_C	Iron/manganese superoxide dismutases, C-terminal domain. superoxide dismutases (SODs) catalyse the conversion of superoxide radicals to hydrogen peroxide and molecular oxygen. Three evolutionarily distinct families of SODs are known, of which the Mn/Fe-binding family is one. In humans, there is a cytoplasmic Cu/Zn SOD, and a mitochondrial Mn/Fe SOD. C-terminal domain is a mixed alpha/beta fold.	.	.	.	.	.
ENSG00000129103	23.310721845101746	23.023422411594165	25.725749321776107	11.176835328893329	10.736397134087897	10.12008330992255	SUMF2	protein_coding	chr7:56064002-56080670:+	gi|194248088|ref|NP_056226.2|	1634	0.0	sulfatase-modifying factor 2 isoform b precursor [Homo sapiens]	gi|110227849|ref|NM_015411.2|	2048	0.0	Homo sapiens sulfatase modifying factor 2 (SUMF2), transcript variant 2, mRNA	Q8NBJ7	597	0.0	Inactive C-alpha-formylglycine-generating enzyme 2	mll5466	167	7e-45	COG1262	pfam03781	FGE-sulfatase	Sulfatase-modifying factor enzyme 1. This domain is found in eukaryotic proteins required for post-translational sulfatase modification (SUMF1). These proteins are associated with the rare disorder multiple sulfatase deficiency (MSD). The protein product of the SUMF1 gene is FGE, formylglycine (FGly),-generating enzyme, which is a sulfatase. Sulfatases are enzymes essential for degradation and re…	.	GO:0005783|endoplasmic reticulum;GO:0005788|endoplasmic reticulum lumen;	GO:0005515|protein binding;GO:0042802|identical protein binding;GO:0046872|metal ion binding;	.	.
ENSG00000173200	0.0	0.0	0.0	0.10876401587884893	0.09935051976157315	0.05090460601588359	PARP15	protein_coding	chr3:122577628-122639047:+	gi|165377137|ref|NP_001106995.1|	3468	0.0	poly [ADP-ribose] polymerase 15 isoform 1 [Homo sapiens]	gi|815930013|ref|NM_001113523.2|	5002	0.0	Homo sapiens poly(ADP-ribose) polymerase family member 15 (PARP15), transcript variant 1, mRNA	Q460N3	1337	0.0	Poly [ADP-ribose] polymerase 15	SSO2899	80.5	1e-15	COG2110	pfam00644	PARP	Poly(ADP-ribose) polymerase catalytic domain. Poly(ADP-ribose) polymerase catalyses the covalent attachment of ADP-ribose units from NAD+ to itself and to a limited number of other DNA binding proteins, which decreases their affinity for DNA. Poly(ADP-ribose) polymerase is a regulatory component induced by DNA damage. The carboxyl-terminal region is the most highly conserved region of the protein…	GO:0000122|negative regulation of transcription by RNA polymerase II;GO:0010629|negative regulation of gene expression;GO:0070212|protein poly-ADP-ribosylation;	GO:0005634|nucleus;GO:0005737|cytoplasm;	GO:0003714|transcription corepressor activity;GO:0003950|NAD+ ADP-ribosyltransferase activity;GO:0005515|protein binding;GO:0070403|NAD+ binding;GO:1990404|protein ADP-ribosylase activity;	K15261	PARP10_14_15; poly [ADP-ribose] polymerase 10/14/15 [EC:2.4.2.30]
ENSG00000161526	12.180809795069223	12.15308692013149	12.556621694059752	21.215803414597378	20.71760676308783	21.09799699095422	SAP30BP	protein_coding	chr17:75667251-75708062:+	gi|686661109|ref|NP_001288768.1|	877	2e-106	SAP30-binding protein isoform 3 [Homo sapiens]	gi|34366101|emb|BX647066.1|	2777	0.0	Homo sapiens mRNA; cDNA DKFZp779J2016 (from clone DKFZp779J2016)	Q9UHR5	342	1e-107	SAP30-binding protein	.	.	.	.	pfam07818	HCNGP	HCNGP-like protein. This family comprises sequences bearing significant similarity to the mouse transcriptional regulator protein HCNGP. This protein is localized to the nucleus and is thought to be involved in the regulation of beta-2-microglobulin genes.	GO:0006355|regulation of transcription, DNA-templated;GO:0006915|apoptotic process;GO:0009615|response to virus;GO:0031065|positive regulation of histone deacetylation;GO:0052472|modulation by host of symbiont transcription;	GO:0005634|nucleus;GO:0005654|nucleoplasm;GO:0045111|intermediate filament cytoskeleton;	GO:0005515|protein binding;	.	.
ENSG00000138684	0.0	0.0	0.0	0.0	0.0	0.021188346413506833	IL21	protein_coding	chr4:122610108-122621066:-	gi|11141875|ref|NP_068575.1|	869	3e-106	interleukin-21 isoform 1 precursor [Homo sapiens]	gi|982250695|ref|XM_005555864.2|	2743	0.0	PREDICTED: Macaca fascicularis interleukin 21 (IL21), mRNA	Q9HBE4	325	1e-102	Interleukin-21	.	.	.	.	pfam02372	IL15	Interleukin 15. Interleukin-15 (IL-15) is a cytokine that possesses a variety of biological functions, including stimulation and maintenance of cellular immune responses.	GO:0001819|positive regulation of cytokine production;GO:0002314|germinal center B cell differentiation;GO:0002639|positive regulation of immunoglobulin production;GO:0007165|signal transduction;GO:0007260|tyrosine phosphorylation of STAT protein;GO:0008284|positive regulation of cell proliferation;GO:0030890|positive regulation of B cell proliferation;GO:0032729|positive regulation of interferon…	GO:0005576|extracellular region;GO:0005615|extracellular space;	GO:0005125|cytokine activity;GO:0005126|cytokine receptor binding;GO:0005134|interleukin-2 receptor binding;GO:0005515|protein binding;	K05434	IL21; interleukin 21
ENSG00000138686	7.427976082282941	7.845220066080471	7.20942500871371	7.040230769005021	7.03752328805214	6.8620157506558375	BBS7	protein_coding	chr4:121824329-121870487:-	gi|29029557|ref|NP_789794.1|	3767	0.0	Bardet-Biedl syndrome 7 protein isoform a [Homo sapiens]	gi|324073523|ref|NM_176824.2|	3840	0.0	Homo sapiens Bardet-Biedl syndrome 7 (BBS7), transcript variant 1, mRNA	Q8IWZ6	1455	0.0	Bardet-Biedl syndrome 7 protein	.	.	.	.	pfam14783	BBS2_Mid	Ciliary BBSome complex subunit 2, middle region. The BBSome (so-named after the association with Bardet-Biedl syndrome) is a complex of 8 subunits that lies at the base of the flagellar microtubule structure. The precise function of the all the individual components in cilia formation is unclear, however they function to promote loading of cargo to the ciliary axoneme. The primary cilium, a slim …	GO:0001654|eye development;GO:0001947|heart looping;GO:0006357|regulation of transcription by RNA polymerase II;GO:0007224|smoothened signaling pathway;GO:0007368|determination of left/right symmetry;GO:0007420|brain development;GO:0007601|visual perception;GO:0008104|protein localization;GO:0015031|protein transport;GO:0032402|melanosome transport;GO:0032436|positive regulation of proteasomal ub…	GO:0001750|photoreceptor outer segment;GO:0005634|nucleus;GO:0005813|centrosome;GO:0005829|cytosol;GO:0005930|axoneme;GO:0016020|membrane;GO:0034464|BBSome;GO:0036064|ciliary basal body;GO:0043005|neuron projection;GO:0060170|ciliary membrane;	GO:0005515|protein binding;GO:0061629|RNA polymerase II sequence-specific DNA-binding transcription factor binding;	K16749	BBS7; Bardet-Biedl syndrome 7 protein
ENSG00000281756	0.0	0.0	0.0	0.17385114349138844	0.0	0.0	C2-AS1	lncRNA	chr6:31934474-31941724:-	gi|355560311|gb|EHH16997.1|	231	3e-21	hypothetical protein EGK_13278, partial [Macaca mulatta]	gi|542133202|ref|NR_104191.1|	762	0.0	Homo sapiens C2 antisense RNA 1 (C2-AS1), long non-coding RNA	Q86U02	82.4	3e-18	Putative uncharacterized protein encoded by LINC00596	.	.	.	.	pfam13900	GVQW	Putative binding domain. This short domain is often found nested inside other longer domains. The function is not known, but the domain carries a highly conserved GVQW motif. The members are rich in proline and cysteine. This may be a binding domain.	.	.	.	.	.
ENSG00000256450	0.0	0.0	0.0	0.0	0.0	0.07524491520309007	ENSG00000256450	processed_pseudogene	chr12:16513445-16514371:+	gi|686740020|ref|XP_009245796.1|	1175	1e-157	PREDICTED: LOW QUALITY PROTEIN: aspartate aminotransferase, mitochondrial-like [Pongo abelii]	gi|209977105|ref|NG_008829.1|	927	0.0	Homo sapiens glutamic-oxaloacetic transaminase 2 pseudogene 4 (GOT2P4) on chromosome 12	P00505	441	3e-152	Aspartate aminotransferase, mitochondrial	SPBC725.01	225	9e-69	COG1448	pfam00155	Aminotran_1_2	Aminotransferase class I and II.	.	.	.	.	.
ENSG00000198237	1.725391966564489	2.8533479681589977	1.2230526276650384	1.1510428789453537	2.089186048256398	4.517904410938143	GUSBP13	unprocessed_pseudogene	chr5:69875271-69920867:+	gi|205371787|sp|Q15486.3|GUSP1_HUMAN	736	1e-96	RecName: Full=Putative inactive beta-glucuronidase-like protein SMA3	gi|158260686|dbj|AK289832.1|	627	0.0	Homo sapiens cDNA FLJ77918 complete cds, highly similar to Homo sapiens SMA3, mRNA	Q15486	288	5e-98	Putative inactive beta-glucuronidase-like protein SMA3	SSO3036	56.6	6e-14	COG3250	pfam02836	Glyco_hydro_2_C	Glycosyl hydrolases family 2, TIM barrel domain. This family contains beta-galactosidase, beta-mannosidase and beta-glucuronidase activities.	.	.	.	.	.
ENSG00000256458	0.0	0.0	0.0	0.0	0.0	0.3267074304134169	ENSG00000256458	lncRNA	chr2:203328459-203329226:-	.	.	.	.	gi|551848290|tpe|HG495135.1|	427	0.0	TPA: Homo sapiens long non-coding RNA OTTHUMT00000400810.1 (RP11-363J17.1 gene), antisense	.	.	.	.	.	.	.	.	pfam09948	DUF2182	Predicted metal-binding integral membrane protein (DUF2182). This domain, found in various hypothetical bacterial membrane proteins having predicted metal-binding properties, has no known function.	.	.	.	.	.
ENSG00000286909	0.6185946924384862	0.7281904255883644	0.4356465436918672	0.13666565131406944	0.2675084490141395	0.4797251471338686	ENSG00000286909	lncRNA	chr3:197649303-197651482:-	gi|119628551|gb|EAX08146.1|	396	2e-45	hCG2039112, partial [Homo sapiens]	gi|24431583|gb|AC024560.26|	1114	0.0	Homo sapiens 3 BAC RP11-496H1 (Roswell Park Cancer Institute Human BAC Library) complete sequence	.	.	.	.	.	.	.	.	pfam13900	GVQW	Putative binding domain. This short domain is often found nested inside other longer domains. The function is not known, but the domain carries a highly conserved GVQW motif. The members are rich in proline and cysteine. This may be a binding domain.	.	.	.	.	.
ENSG00000286902	0.0	0.0	0.0	0.0	0.0	0.10065228916776983	ENSG00000286902	lncRNA	chr21:26317390-26320773:-	.	.	.	.	gi|7768673|dbj|AP001696.1|	536	0.0	Homo sapiens genomic DNA, chromosome 21q, section 40/105	.	.	.	.	.	.	.	.	pfam04356	DUF489	Protein of unknown function (DUF489). Protein of unknown function, cotranscribed with purB in Escherichia coli, but with function unrelated to purine biosynthesis.	.	.	.	.	.
ENSG00000286903	0.0	0.0	0.0	0.10182518934699307	0.2989679361003527	0.37529919658174593	ENSG00000286903	lncRNA	chr12:105236338-105243173:+	.	.	.	.	gi|13435187|gb|AC078874.13|	1147	0.0	Homo sapiens 12 BAC RP11-781C15 (Roswell Park Cancer Institute Human BAC Library) complete sequence	.	.	.	.	.	.	.	.	pfam03901	Glyco_transf_22	Alg9-like mannosyltransferase family. Members of this family are mannosyltransferase enzymes. At least some members are localized in endoplasmic reticulum and involved in GPI anchor biosynthesis.	.	.	.	.	.
ENSG00000286900	0.0	0.0	0.0	1.0207800873835118	0.0	0.23887683696323456	ENSG00000286900	lncRNA	chr4:3450638-3453108:+	.	.	.	.	gi|767929538|ref|XR_925059.1|	584	0.0	PREDICTED: Homo sapiens uncharacterized LOC105374354 (LOC105374354), ncRNA	.	.	.	.	.	.	.	.	pfam08401	DUF1738	Domain of unknown function (DUF1738). This region is found in a number of bacterial hypothetical proteins. Some members are annotated as being similar to replication primases, and in fact this region is often found together with the Toprim domain (pfam01751).	.	.	.	.	.
ENSG00000196655	0.9084409356085019	0.2460703423397815	0.6439528495004944	0.44075548792826114	0.8249873790058017	0.7397283959360551	TRAPPC4	protein_coding	chr11:119018763-119025454:+	gi|725558416|ref|XP_010332990.1|	489	1e-53	PREDICTED: trafficking protein particle complex subunit 4 [Saimiri boliviensis boliviensis]	gi|22760187|dbj|AP003392.2|	1572	0.0	Homo sapiens genomic DNA, chromosome 11 clone:RP11-110I1, complete sequence	Q5R9J9	143	2e-37	Trafficking protein particle complex subunit 4	SPBC3B9.12	70.9	2e-13	COG5122	pfam13900	GVQW	Putative binding domain. This short domain is often found nested inside other longer domains. The function is not known, but the domain carries a highly conserved GVQW motif. The members are rich in proline and cysteine. This may be a binding domain.	GO:0006888|ER to Golgi vesicle-mediated transport;GO:0006914|autophagy;GO:0016358|dendrite development;	GO:0000139|Golgi membrane;GO:0005783|endoplasmic reticulum;GO:0005795|Golgi stack;GO:0005829|cytosol;GO:0008021|synaptic vesicle;GO:0030008|TRAPP complex;GO:0030425|dendrite;GO:0045202|synapse;GO:0045211|postsynaptic membrane;	GO:0005515|protein binding;	K20303	TRAPPC4, TRS23; trafficking protein particle complex subunit 4
ENSG00000286906	0.0	0.0	0.0	0.1914372418214422	0.0	0.0	ENSG00000286906	lncRNA	chr13:85144623-85148121:-	gi|119601016|gb|EAW80610.1|	230	9e-23	hCG2040623, partial [Homo sapiens]	gi|14160914|emb|AL160154.11|	252	8e-128	Human DNA sequence from clone RP11-447N10 on chromosome 13, complete sequence	.	.	.	.	.	.	.	.	pfam01700	Orbi_VP3	Orbivirus VP3 (T2) protein. The orbivirus VP3 protein is part of the virus core and makes a 'subcore' shell made up of 120 copies of the 100K protein. VP3 particles can also bind RNA and are fundamental in the early stages of viral core formation. Also found in the family is structural core protein VP2 from broadhaven virus which is similar to VP3 in bluetongue virus. Orbivirus are part of the la…	.	.	.	.	.
ENSG00000286907	0.02961986046254228	0.0	0.0	0.0	0.0	0.09647584563383747	ENSG00000286907	lncRNA	chr12:92008052-92022595:+	gi|38372833|sp|Q8NHA8.1|OR1FC_HUMAN	148	2e-07	RecName: Full=Olfactory receptor 1F12; AltName: Full=Hs6M1-35P	gi|14575756|gb|AC025164.37|	1954	0.0	Homo sapiens 12 BAC RP11-796E2 (Roswell Park Cancer Institute Human BAC Library) complete sequence	Q8NHA8	61.6	8e-09	Olfactory receptor 1F12	.	.	.	.	pfam13900	GVQW	Putative binding domain. This short domain is often found nested inside other longer domains. The function is not known, but the domain carries a highly conserved GVQW motif. The members are rich in proline and cysteine. This may be a binding domain.	.	.	.	.	.
ENSG00000286904	0.18703195733116218	0.27197248363870585	0.0	0.09641526298430712	0.11323356182432573	0.0	ENSG00000286904	lncRNA	chr2:112039378-112055337:-	gi|21103962|gb|AAM33141.1|	230	1e-20	enverin-2 [Homo sapiens]	gi|767916350|ref|XM_005263565.3|	559	0.0	PREDICTED: Homo sapiens MER proto-oncogene, tyrosine kinase (MERTK), transcript variant X1, mRNA	Q9UQF0	90.5	2e-19	Syncytin-1	.	.	.	.	pfam03251	Tymo_45kd_70kd	Tymovirus 45/70Kd protein. Tymoviruses are single stranded RNA viruses. This family includes a protein of unknown function that has been named based on its molecular weight. Tymoviruses such as the ononis yellow mosaic tymovirus encode only three proteins. Of these two are overlapping this protein overlaps a larger ORF that is thought to be the polymerase.	.	.	.	.	.
ENSG00000203867	0.593852624432902	0.7423505811019018	0.6762476808523207	0.08861714210318766	0.11353654630013882	0.16118811620919793	RBM20	protein_coding	chr10:110644336-110839468:+	gi|612149808|ref|NP_001127835.2|	5677	0.0	RNA-binding protein 20 [Homo sapiens]	gi|612149807|ref|NM_001134363.2|	7232	0.0	Homo sapiens RNA binding motif protein 20 (RBM20), mRNA	Q5T481	2186	0.0	RNA-binding protein 20	.	.	.	.	pfam13893	RRM_5	RNA recognition motif. (a.k.a. RRM, RBD, or RNP domain). The RRM motif is probably diagnostic of an RNA binding protein. RRMs are found in a variety of RNA binding proteins, including various hnRNP proteins, proteins implicated in regulation of alternative splicing, and protein components of snRNPs. The motif also appears in a few single stranded DNA binding proteins.	GO:0006397|mRNA processing;GO:0007507|heart development;GO:0008380|RNA splicing;GO:0033120|positive regulation of RNA splicing;GO:0043484|regulation of RNA splicing;	GO:0005634|nucleus;	GO:0003723|RNA binding;GO:0003729|mRNA binding;GO:0005515|protein binding;GO:0008270|zinc ion binding;	K24052	RBM20; RNA-binding protein 20
ENSG00000188655	0.0	0.0	0.0	0.0	0.0	0.025738758816702765	RNASE9	protein_coding	chr14:20556093-20560931:-	gi|160333409|ref|NP_001103828.1|	905	4e-112	inactive ribonuclease-like protein 9 isoform 1 precursor [Homo sapiens]	gi|145905354|gb|EF061304.1|	2697	0.0	Homo sapiens RNASE9 variant beta12 (RNASE9) mRNA, complete cds, alternatively spliced	P60153	344	2e-110	Inactive ribonuclease-like protein 9	.	.	.	.	pfam00074	RnaseA	Pancreatic ribonuclease. Ribonucleases. Members include pancreatic RNAase A and angiogenins. Structure is an alpha+beta fold -- long curved beta sheet and three helices.	.	GO:0005576|extracellular region;	GO:0003676|nucleic acid binding;	.	.
ENSG00000287150	0.0	0.0	0.0	0.25549579814935003	0.0	0.0	ENSG00000287150	lncRNA	chr10:90059061-90099083:-	.	.	.	.	gi|11322783|emb|AL139340.12|	979	0.0	Human DNA sequence from clone RP11-7F3 on chromosome 10, complete sequence	.	.	.	.	.	.	.	.	pfam10173	Mit_KHE1	Mitochondrial K+-H+ exchange-related. The members of this family function as mitochondrial potassium-hydrogen exchange transporters. The family is part of a large mitochondrial KHE protein complex.	.	.	.	.	.
ENSG00000120705	65.5907099523812	64.3682798003203	67.4802445129354	96.38495922300767	101.91589602146026	96.810353354284	ETF1	protein_coding	chr5:138506095-138543236:-	gi|637250905|ref|XP_003215303.2|	2177	0.0	PREDICTED: eukaryotic peptide chain release factor subunit 1 [Anolis carolinensis]	gi|532164738|ref|NM_001256302.1|	3874	0.0	Homo sapiens eukaryotic translation termination factor 1 (ETF1), transcript variant 2, mRNA	Q5U2Q7	838	0.0	Eukaryotic peptide chain release factor subunit 1	YBR143c	585	0.0	COG1503	pfam03464	eRF1_2	eRF1 domain 2. The release factor eRF1 terminates protein biosynthesis by recognizing stop codons at the A site of the ribosome and stimulating peptidyl-tRNA bond hydrolysis at the peptidyl transferase centre. The crystal structure of human eRF1 is known. The overall shape and dimensions of eRF1 resemble a tRNA molecule with domains 1, 2, and 3 of eRF1 corresponding to the anticodon loop, aminoac…	GO:0000184|nuclear-transcribed mRNA catabolic process, nonsense-mediated decay;GO:0002184|cytoplasmic translational termination;GO:0006415|translational termination;GO:0006449|regulation of translational termination;GO:0006479|protein methylation;	GO:0005737|cytoplasm;GO:0005829|cytosol;GO:0018444|translation release factor complex;	GO:0003723|RNA binding;GO:0003747|translation release factor activity;GO:0005515|protein binding;GO:0008079|translation termination factor activity;GO:0016149|translation release factor activity, codon specific;GO:0043022|ribosome binding;GO:1990825|sequence-specific mRNA binding;	K03265	ETF1, ERF1; peptide chain release factor subunit 1
ENSG00000243225	5.8278834739021095	4.304566652493383	5.320386995075384	2.2889774745648035	1.680161057738915	1.3558711177956382	ENSG00000243225	processed_pseudogene	chr14:76968683-76969145:+	gi|426377607|ref|XP_004055553.1|	303	2e-32	PREDICTED: 60S acidic ribosomal protein P1-like [Gorilla gorilla gorilla]	gi|169646541|ref|NG_002526.3|	463	0.0	Homo sapiens ribosomal protein lateral stalk subunit P1 pseudogene 1 (RPLP1P1) on chromosome 14	P05386	111	4e-30	60S acidic ribosomal protein P1	SPAC644.15	55.1	1e-09	COG2058	pfam00428	Ribosomal_60s	60s Acidic ribosomal protein. This family includes archaebacterial L12, eukaryotic P0, P1 and P2.	.	.	.	.	.
ENSG00000219790	0.0	0.0	0.0	0.2898787119046783	0.0	0.15263027657169473	OSTCP6	processed_pseudogene	chr6:56975606-56976062:-	gi|635044196|ref|XP_007997681.1|	552	6e-69	PREDICTED: oligosaccharyltransferase complex subunit OSTC isoform X1 [Chlorocebus sabaeus]	gi|386869421|ref|NG_032533.1|	457	0.0	Homo sapiens oligosaccharyltransferase complex subunit pseudogene 6 (OSTCP6) on chromosome 6	B0K025	214	4e-70	Oligosaccharyltransferase complex subunit OSTC	.	.	.	.	pfam04756	OST3_OST6	OST3 / OST6 family. The proteins in this family are part of a complex of eight ER proteins that transfers core oligosaccharide from dolichol carrier to Asn-X-Ser/Thr motifs. This family includes both OST3 and OST6, each of which contains four predicted transmembrane helices. Disruption of OST3 and OST6 leads to a defect in the assembly of the complex. Hence, the function of these genes seems to b…	.	.	.	.	.
ENSG00000120709	5.466924749106868	5.997627776693521	5.869252333356171	4.894288162556246	4.379975665636757	4.718723778128941	FAM53C	protein_coding	chr5:138331935-138349729:+	gi|7706139|ref|NP_057689.1|	1525	0.0	protein FAM53C [Homo sapiens]	gi|208431811|ref|NM_016605.2|	4143	0.0	Homo sapiens family with sequence similarity 53 member C (FAM53C), transcript variant 2, mRNA	.	.	.	.	.	.	.	.	pfam15242	FAM53	Family of FAM53. The FAM53 protein family refers to a family of proteins, which bind to a transcriptional regulator that modulates cell proliferation. It is known to be highly important in neural tube development. It is found in eukaryotes and is typically between 303 and 413 amino acids in length.	GO:0006606|protein import into nucleus;	GO:0005634|nucleus;	GO:0005515|protein binding;	.	.
ENSG00000120708	74.33560544225953	71.95041394134319	77.49492956768178	63.78246336858849	65.59401458148758	57.93838969558447	TGFBI	protein_coding	chr5:136028988-136063818:+	gi|62088776|dbj|BAD92835.1|	1246	4e-156	transforming growth factor, beta-induced, 68kDa variant [Homo sapiens]	gi|62088775|dbj|AB209598.1|	4652	0.0	Homo sapiens mRNA for transforming growth factor, beta-induced, 68kDa variant protein	Q15582	432	7e-132	Transforming growth factor-beta-induced protein ig-h3	DR0399	87.4	2e-16	COG2335	pfam02469	Fasciclin	Fasciclin domain. This extracellular domain is found repeated four times in grasshopper fasciclin I as well as in proteins from mammals, sea urchins, plants, yeast and bacteria.	GO:0001525|angiogenesis;GO:0002062|chondrocyte differentiation;GO:0007155|cell adhesion;GO:0007162|negative regulation of cell adhesion;GO:0007601|visual perception;GO:0008283|cell proliferation;GO:0030198|extracellular matrix organization;GO:0050896|response to stimulus;	GO:0005576|extracellular region;GO:0005604|basement membrane;GO:0005615|extracellular space;GO:0005802|trans-Golgi network;GO:0005886|plasma membrane;GO:0031012|extracellular matrix;GO:0062023|collagen-containing extracellular matrix;GO:0070062|extracellular exosome;	GO:0005178|integrin binding;GO:0005201|extracellular matrix structural constituent;GO:0005515|protein binding;GO:0005518|collagen binding;GO:0042802|identical protein binding;GO:0050839|cell adhesion molecule binding;GO:0050840|extracellular matrix binding;	K19519	TGFBI, BIGH3; transforming growth factor-beta-induced protein
ENSG00000006638	0.04545134583887811	0.06609306553229251	0.0	0.0	0.0275173176417799	0.09869407342520621	TBXA2R	protein_coding	chr19:3594507-3606875:-	gi|4507381|ref|NP_001051.1|	1427	0.0	thromboxane A2 receptor isoform alpha [Homo sapiens]	gi|260593678|ref|NM_001060.5|	2600	0.0	Homo sapiens thromboxane A2 receptor (TBXA2R), transcript variant a, mRNA	P21731	554	0.0	Thromboxane A2 receptor	.	.	.	.	pfam13900	GVQW	Putative binding domain. This short domain is often found nested inside other longer domains. The function is not known, but the domain carries a highly conserved GVQW motif. The members are rich in proline and cysteine. This may be a binding domain.	GO:0006954|inflammatory response;GO:0007186|G protein-coupled receptor signaling pathway;GO:0007189|adenylate cyclase-activating G protein-coupled receptor signaling pathway;GO:0007204|positive regulation of cytosolic calcium ion concentration;GO:0007584|response to nutrient;GO:0009410|response to xenobiotic stimulus;GO:0019932|second-messenger-mediated signaling;GO:0030194|positive regulation of…	GO:0001669|acrosomal vesicle;GO:0005886|plasma membrane;GO:0005887|integral component of plasma membrane;GO:0016607|nuclear speck;	GO:0004961|thromboxane A2 receptor activity;GO:0005085|guanyl-nucleotide exchange factor activity;GO:0005515|protein binding;	K04264	TBXA2R; thromboxane A2 receptor
ENSG00000187609	2.3238628108319017	2.2774957827926112	2.1276932463059226	0.46344239478833094	0.33889347592333846	0.4235767226521672	EXD3	protein_coding	chr9:137306896-137423211:-	gi|145279204|ref|NP_060290.3|	1773	0.0	exonuclease mut-7 homolog isoform a [Homo sapiens]	gi|21749749|dbj|AK091390.1|	2903	0.0	Homo sapiens cDNA FLJ34071 fis, clone FCBBF3002268	Q8N9H8	687	0.0	Exonuclease mut-7 homolog	HI0390	53.9	2e-06	COG0349	pfam01612	DNA_pol_A_exo1	3'-5' exonuclease. This domain is responsible for the 3'-5' exonuclease proofreading activity of Escherichia coli DNA polymerase I (polI) and other enzymes, it catalyses the hydrolysis of unpaired or mismatched nucleotides. This domain consists of the amino-terminal half of the Klenow fragment in Escherichia coli polI it is also found in the Werner syndrome helicase (WRN), focus forming activity …	GO:0090305|nucleic acid phosphodiester bond hydrolysis;	.	GO:0003676|nucleic acid binding;GO:0005515|protein binding;GO:0008408|3'-5' exonuclease activity;GO:0046872|metal ion binding;	.	.
ENSG00000006634	3.998739177403852	3.686751264611036	3.8751737118988676	9.153574842348	9.937668170475302	10.398290517820712	DBF4	protein_coding	chr7:87876216-87909553:+	gi|5729734|ref|NP_006707.1|	3416	0.0	protein DBF4 homolog A isoform 1 [Homo sapiens]	gi|41393589|ref|NM_006716.3|	3643	0.0	Homo sapiens DBF4 zinc finger (DBF4), transcript variant 1, mRNA	Q9UBU7	1320	0.0	Protein DBF4 homolog A	ECU05g1330	50.1	6e-06	COG5067	pfam13900	GVQW	Putative binding domain. This short domain is often found nested inside other longer domains. The function is not known, but the domain carries a highly conserved GVQW motif. The members are rich in proline and cysteine. This may be a binding domain.	GO:0000082|G1/S transition of mitotic cell cycle;GO:0006260|DNA replication;GO:0010571|positive regulation of nuclear cell cycle DNA replication;GO:0071902|positive regulation of protein serine/threonine kinase activity;GO:1901987|regulation of cell cycle phase transition;	GO:0005634|nucleus;GO:0005654|nucleoplasm;GO:0016604|nuclear body;GO:0031431|Dbf4-dependent protein kinase complex;	GO:0003676|nucleic acid binding;GO:0005515|protein binding;GO:0008047|enzyme activator activity;GO:0008270|zinc ion binding;GO:0043539|protein serine/threonine kinase activator activity;	K06629	ASK, DBF4; activator of S phase kinase
ENSG00000258513	0.0	0.0	0.0	0.0	0.3310274764821778	0.0	ENSG00000258513	transcribed_processed_pseudogene	chr14:74192589-74192823:+	gi|861430548|ref|XP_012926833.1|	141	2e-18	PREDICTED: small ubiquitin-related modifier 3 [Heterocephalus glaber]	gi|7243873|gb|AC006349.3|AC006349	235	1e-118	Homo sapiens PAC clone RP5-892G5 from 14q24.3, complete sequence	Q5ZHQ1	71.2	7e-16	Small ubiquitin-related modifier 3	.	.	.	.	pfam11976	Rad60-SLD	Ubiquitin-2 like Rad60 SUMO-like. The small ubiquitin-related modifier SUMO-1 is a Ub/Ubl family member, and although SUMO-1 shares structural similarity to Ub, SUMO's cellular functions remain distinct insomuch as SUMO modification alters protein function through changes in activity, cellular localisation, or by protecting substrates from ubiquitination. Rad60 family members contain functionally…	.	.	.	.	.
ENSG00000140718	2.1426177719135717	2.307269068365443	2.034497955201566	1.6203798309333708	1.4736676212260287	1.5595431683418508	FTO	protein_coding	chr16:53701692-54158512:+	gi|402908386|ref|XP_003916924.1|	2502	0.0	PREDICTED: alpha-ketoglutarate-dependent dioxygenase FTO isoform X1 [Papio anubis]	gi|14861728|gb|AC040164.5|AC040164	10184	0.0	Homo sapiens chromosome 16 clone RP11-358B6, complete sequence	Q9C0B1	959	0.0	Alpha-ketoglutarate-dependent dioxygenase FTO	.	.	.	.	pfam12933	FTO_NTD	FTO catalytic domain. This domain is the catalytic AlkB-like domain from the FTO protein. This domain catalyses a demethylase activity with a preference for 3-methylthymidine.	GO:0001659|temperature homeostasis;GO:0006307|DNA dealkylation involved in DNA repair;GO:0010883|regulation of lipid storage;GO:0035552|oxidative single-stranded DNA demethylation;GO:0035553|oxidative single-stranded RNA demethylation;GO:0040014|regulation of multicellular organism growth;GO:0042245|RNA repair;GO:0044065|regulation of respiratory system process;GO:0060612|adipose tissue developme…	GO:0005634|nucleus;GO:0005654|nucleoplasm;GO:0005737|cytoplasm;GO:0005829|cytosol;GO:0005886|plasma membrane;GO:0016607|nuclear speck;GO:0043231|intracellular membrane-bounded organelle;	GO:0008198|ferrous iron binding;GO:0016740|transferase activity;GO:0035515|oxidative RNA demethylase activity;GO:0035516|oxidative DNA demethylase activity;GO:0043734|DNA-N1-methyladenine dioxygenase activity;GO:1990931|RNA N6-methyladenosine dioxygenase activity;GO:1990984|tRNA demethylase activity;	K19469	FTO; mRNA N6-methyladenine demethylase [EC:1.14.11.53]
ENSG00000048828	39.632526045314144	39.134498264367835	37.434285693728576	30.54081857910594	30.575499511453483	29.86072548880851	FAM120A	protein_coding	chr9:93451685-93566112:+	gi|39652628|ref|NP_055427.2|	5068	0.0	constitutive coactivator of PPAR-gamma-like protein 1 isoform a [Homo sapiens]	gi|557878648|ref|NM_014612.4|	5149	0.0	Homo sapiens family with sequence similarity 120A (FAM120A), transcript variant 1, mRNA	Q9NZB2	1956	0.0	Constitutive coactivator of PPAR-gamma-like protein 1	.	.	.	.	pfam04738	Lant_dehyd_C	Lantibiotic dehydratase, C terminus. Lantibiotics are ribosomally synthesized antimicrobial agents derived from ribosomally synthesized peptides. They are produced by bacteria of the Firmicutes phylum, and include mutacin, subtilin, and nisin. Lantibiotic peptides contain thioether bridges termed lanthionines that are thought to be generated by dehydration of serine and threonine residues followe…	.	GO:0005634|nucleus;GO:0005829|cytosol;GO:0005886|plasma membrane;GO:0016020|membrane;	GO:0003723|RNA binding;	.	.
ENSG00000274515	0.0	1.17790446814683	0.0	0.31317865565115366	0.18390415360120985	0.16489843118975056	ENSG00000274515	lncRNA	chr15:75645020-75645442:+	.	.	.	.	gi|666670053|tpe|LK938358.1|	423	0.0	TPA: Homo sapiens long non-coding RNA OTTHUMT00000474129.1 (CTD-2026K11.5 gene), antisense	.	.	.	.	.	.	.	.	pfam04617	Hox9_act	Hox9 activation region. This family constitutes the N termini of the paralogous homeobox proteins HoxA9, HoxB9, HoxC9 and HoxD9. The N terminal region is found to act as a transcription activation region. Btg1 and Btg2 - the B-cell translocation gene products - may function as cofactors for Hoxb9-mediated transcription. The Btg proteins modulate Hoxb9 transcriptional activity by recruiting a mult…	.	.	.	.	.
ENSG00000077549	12.664710208442905	12.760343852664048	13.343440462921857	11.562211853924788	11.244601510754189	9.921783326914548	CAPZB	protein_coding	chr1:19338775-19485539:-	gi|55732943|emb|CAH93159.1|	1300	2e-180	hypothetical protein [Pongo abelii]	gi|341865596|ref|NG_029551.1|	4932	0.0	Homo sapiens capping actin protein of muscle Z-line beta subunit (CAPZB), RefSeqGene on chromosome 1	Q5XI32	501	3e-161	F-actin-capping protein subunit beta	.	.	.	.	pfam01115	F_actin_cap_B	F-actin capping protein, beta subunit.	GO:0000902|cell morphogenesis;GO:0007010|cytoskeleton organization;GO:0008154|actin polymerization or depolymerization;GO:0010591|regulation of lamellipodium assembly;GO:0022604|regulation of cell morphogenesis;GO:0030032|lamellipodium assembly;GO:0051016|barbed-end actin filament capping;GO:0051490|negative regulation of filopodium assembly;	GO:0005829|cytosol;GO:0005856|cytoskeleton;GO:0005903|brush border;GO:0008290|F-actin capping protein complex;GO:0014069|postsynaptic density;GO:0015629|actin cytoskeleton;GO:0016020|membrane;GO:0030017|sarcomere;GO:0030027|lamellipodium;GO:0030863|cortical cytoskeleton;GO:0070062|extracellular exosome;GO:0071203|WASH complex;GO:0097224|sperm connecting piece;GO:0098685|Schaffer collateral - CA1 …	GO:0003779|actin binding;GO:0005515|protein binding;GO:0045296|cadherin binding;GO:0051015|actin filament binding;	K10365	CAPZB; capping protein (actin filament) muscle Z-line, beta
ENSG00000186832	2.0490079572535658	2.8664164949019195	2.329936128439149	2.754315875669179	2.5438465946056734	1.4643140462049873	KRT16	protein_coding	chr17:41609778-41615899:-	gi|795581856|ref|XP_011723464.1|	1692	0.0	PREDICTED: keratin, type I cytoskeletal 16 isoform X1 [Macaca nemestrina]	gi|163659905|ref|NM_005557.3|	1658	0.0	Homo sapiens keratin 16 (KRT16), mRNA	P08779	638	0.0	Keratin, type I cytoskeletal 16	.	.	.	.	pfam00038	Filament	Intermediate filament protein.	GO:0002009|morphogenesis of an epithelium;GO:0006954|inflammatory response;GO:0007010|cytoskeleton organization;GO:0007568|aging;GO:0030216|keratinocyte differentiation;GO:0030336|negative regulation of cell migration;GO:0031424|keratinization;GO:0042633|hair cycle;GO:0045087|innate immune response;GO:0045104|intermediate filament cytoskeleton organization;GO:0051546|keratinocyte migration;GO:006…	GO:0005634|nucleus;GO:0005829|cytosol;GO:0005856|cytoskeleton;GO:0005882|intermediate filament;GO:0070062|extracellular exosome;	GO:0005200|structural constituent of cytoskeleton;GO:0005515|protein binding;	K07604	KRT1; type I keratin, acidic
ENSG00000009307	196.61695670833578	201.56936079716684	204.34642764280812	119.09642797298461	117.27957454041517	118.13662653937111	CSDE1	protein_coding	chr1:114716913-114758676:-	gi|537249884|gb|ERE88284.1|	4424	0.0	cold shock domain-containing protein E1-like protein [Cricetulus griseus]	gi|338968929|ref|NM_001242891.1|	4312	0.0	Homo sapiens cold shock domain containing E1 (CSDE1), transcript variant 4, mRNA	O75534	1647	0.0	Cold shock domain-containing protein E1	.	.	.	.	pfam00313	CSD	'Cold-shock' DNA-binding domain.	GO:0006446|regulation of translational initiation;GO:0008584|male gonad development;GO:0034063|stress granule assembly;GO:0070966|nuclear-transcribed mRNA catabolic process, no-go decay;GO:0075522|IRES-dependent viral translational initiation;	GO:0000932|P-body;GO:0005794|Golgi apparatus;GO:0005829|cytosol;GO:0005886|plasma membrane;GO:0010494|cytoplasmic stress granule;GO:0070937|CRD-mediated mRNA stability complex;	GO:0003723|RNA binding;GO:0005515|protein binding;GO:0035613|RNA stem-loop binding;	.	.
ENSG00000175130	24.80889390292546	23.56713697972783	24.537790007947283	12.210625107381897	12.579472343679136	12.903675555286965	MARCKSL1	protein_coding	chr1:32333839-32336233:-	gi|672013322|ref|XP_008772695.1|	447	7e-48	PREDICTED: MARCKS-related protein-like [Rattus norvegicus]	gi|392841221|ref|NM_023009.6|	1546	0.0	Homo sapiens MARCKS-like 1 (MARCKSL1), transcript variant 1, mRNA	Q9EPH2	163	2e-45	MARCKS-related protein	.	.	.	.	pfam02063	MARCKS	MARCKS family.	GO:0007015|actin filament organization;GO:0007417|central nervous system development;GO:0008284|positive regulation of cell proliferation;	GO:0005737|cytoplasm;GO:0005856|cytoskeleton;GO:0005886|plasma membrane;GO:0070062|extracellular exosome;	GO:0005515|protein binding;GO:0005516|calmodulin binding;GO:0051015|actin filament binding;	K13536	MARCKSL1, MRP; MARCKS-related protein
ENSG00000175137	9.192356034962472	7.932103143104332	8.84067519965863	13.967226380844572	13.848618912614379	14.111261031341767	SH3BP5L	protein_coding	chr1:248810446-248825915:-	gi|767912681|ref|XP_011542585.1|	947	5e-114	PREDICTED: SH3 domain-binding protein 5-like isoform X1 [Homo sapiens]	gi|34532081|dbj|AK125837.1|	4113	0.0	Homo sapiens cDNA FLJ43849 fis, clone TESTI4006420	Q7L8J4	358	1e-109	SH3 domain-binding protein 5-like	.	.	.	.	pfam05276	SH3BP5	SH3 domain-binding protein 5 (SH3BP5). This family consists of several eukaryotic SH3 domain-binding protein 5 or c-Jun N-terminal kinase (JNK)-interacting proteins (SH3BP5 or Sab). Sab binds to and serves as a substrate for JNK in vitro, and has been found to interact with the Src homology 3 (SH3) domain of Bruton's tyrosine kinase (Btk). Inspection of the sequence of Sab reveals the presence of…	GO:0035556|intracellular signal transduction;GO:0061099|negative regulation of protein tyrosine kinase activity;	GO:0005737|cytoplasm;	GO:0004860|protein kinase inhibitor activity;GO:0005085|guanyl-nucleotide exchange factor activity;GO:0005515|protein binding;	K23739	SH3BP5; SH3-domain binding protein 5
ENSG00000235872	0.16536802404956039	0.24046987935623026	0.1811611824761833	0.0	0.0	0.17954192121818402	ENSG00000235872	lncRNA	chr12:67658991-67670919:-	.	.	.	.	gi|551873804|tpe|HG504922.1|	777	0.0	TPA: Homo sapiens long non-coding RNA OTTHUMT00000402223.1 (RP11-335O4.3 gene), antisense	.	.	.	.	.	.	.	.	pfam09272	Hepsin-SRCR	Hepsin, SRCR. Members of this family form an extracellular domain of the serine protease hepsin. They are formed primarily by three elements of regular secondary structure: a 12-residue alpha helix, a twisted five-stranded antiparallel beta sheet, and a second, two-stranded, antiparallel sheet. The two beta-sheets lie at roughly right angles to each other, with the helix nestled between the two, …	.	.	.	.	.
[truncated: 36,751 more rows]
